# Supplementary material for: Genome-Wide Characterization of Alfin-like Genes in Brassica napus and Functional Analyses of BnaAL02 and BnaAL28 in Response to Nitrogen and Phosphorus Deficiency
Source: Plants (Basel). 2024 Sep 5;13(17):2493. doi: 10.3390/plants13172493 (PMC11396871; doi:10.3390/plants13172493)
Supplement: Supplementary file 1 [file plants-13-02493-s001.zip]

Archive with 10 entries (10 files):
- Figur S1.pdf
- Figure S1.jpg
- Table S1.xlsx
- Table S2.xlsx
- Table S3.xlsx
- Table S4.xlsx
- Table S5.xlsx
- Table S6.xlsx
- Table S7.xlsx
- Table S8.xlsx
