# Supplementary material for: Genome-Wide Characterization of Alfin-like Genes in Brassica napus and Functional Analyses of BnaAL02 and BnaAL28 in Response to Nitrogen and Phosphorus Deficiency
Source: Plants (Basel). 2024 Sep 5;13(17):2493. doi: 10.3390/plants13172493 (PMC11396871; doi:10.3390/plants13172493)
Supplement: Supplementary file 1 [file plants-13-02493-s001.zip › Table S1.xlsx]

## Sheet: Sheet1
Table S1. Features of the Alfin-like genes from Brassica napus, B. oleracea, B. rapa and A. thaliana identified in this study
Species	Gene Name	Genome ID	Chromosome	Protein length (aa)	CDS length (bp)	pI	Molecular Weight (kDa)	Subcellular Localization	Full length protein sequence	Full length DNA sequence
Arabidopsis	AtAL7	AT1G14510.1/AL7	chr1	253	1318	5.88	28.29	Nucleus	MEGIQHPIPRTVEEVFSDFRGRRAGLIKALSTDVQKFYHQCDPEKENLCLYGLPNETWEVNLPVEEVPPELPEPALGINFARDGMQEKDWISLVAVHSDSWLISVAFYFGARFGFGKNERKRLFQMINDLPTIFEVVTGNAKQSKDQSANHNSSRSKSSGGKPRHSESHTKASKMSPPPRKEDESGDEDEDDEQGAVCGACGDNYGGDEFWICCDACEKWFHGKCVKITPAKAEHIKHYKCPSCTTSKKMKA*	CTCAAATTGTCTTTTGTCTCCTTTCCTTTTCGTTTTTAGGGTTTTTTTTTCTTAGCACAGCTCTCTCTTCTCAATTTCCCCAAATGAAATAAATTCCTCCGAAAGTTTATAGATTTCACTCTCCCCCGAACTATACAAAATTCCCTCAAAAGGAAAAACTAAAAAGCCGATCTTGGCTTTTTTGTTTCTGAGTGCATCTCGATACTTGGAAGCATTCTTTGGTGAGGCTGATTCATTCTCATCTGTGAAAGTCTTTGGCTTTTGAAGCAATACTATGGAAGGAATTCAGCATCCTATACCTCGCACTGTCGAAGAGGTTTTTAGCGACTTTCGTGGTCGTAGAGCTGGTCTCATCAAGGCTCTCTCTACTGGTCAGCTCGATCTCTCTTTCTCTATTTA…
	AtAL6	AT2G02470.1/AL6	chr2	257	1322	5.04	28.85	Nucleus	MEGITHPIPRTVEEVFSDFRGRRAGLIKALTNDMVKFYQTCDPEKENLCLYGLPNETWEVNLPVEEVPPELPEPALGINFARDGMQEKDWVSLVAVHSDSWLLSVAFYFGARFGFGKNERKRLFQMINELPTIFEVVSGNAKQSKDLSVNNNNSKSKPSGVKSRQSESLSKVAKMSSPPPKEEEEEEDESEDESEDDEQGAVCGACGDNYGTDEFWICCDACEKWFHGKCVKITPAKAEHIKHYKCPTCSNKRARP*	CCCAAAATTAATCTTTGATCGGTCCCTTTTGTTTTATCGTTTTAGGGTTTGTAGCTCCTTTCTCTTTTTTTCTTTTCTCAATTTCCCCCAAATTAAAAAAAAACTCTCTCTTTCAGAGATTTACAAATTTCATTTCTCCAAATCCGAAACCCCAAAGTGAATATTTTTCCTTCTGGGTTTCTTTTGTTTGCCTGGAAACATTTGTCTCAGATTTTGATTTTGACCGGAGTACTCATATTCTCCGGCGATTTCTCCGGCGACATCGTTTGTGAAATGGAGGGAATTACTCATCCAATACCTCGTACTGTTGAAGAGGTCTTTAGCGACTTCAGAGGTCGACGAGCTGGTCTTATTAAAGCTCTCACTAATGGTCAGTTTTGGTCTGATTCTTGTTTCTCA…
	AtAL2	AT3G11200.1/AL2	chr3	247	1294	5.53	27.83	Nucleus	MAAAAVSSNPRTVEEIFKDYSARRAALLRALTKDVDDFYSQCDPEKENLCLYGHPNESWEVNLPAEEVPPELPEPALGINFARDGMQRKDWLSLVAVHSDCWLLSVSFYFGARLNRNERKRLFSLINDLPTLFDVVTGRKAMKDNKPSSDSGSKSRNGTKRSIDGQTKSSTPKLMEESYEEEEEEDEHGDTLCGSCGGHYTNEEFWICCDVCERWYHGKCVKITPAKAESIKQYKCPPCCAKKGRQ*	CCCAAAAATAAAAATAAAGTTTTTATTTTCTCTCTCTCTCTTATTTTTCTTCTCCTTCTTGTTCCGTCTGCTTCTCTCCATCTCCTTCCATATCTATTGTTCTCTCTCTCTTCATGCCCGAACGCATCGGGTCTCAAAAACCATTGATACAGACATCGATCCTTGTCAACTAGTACTGATCTATAAATCTTATAAAAATCTGTAGAGATATGGCCGCCGCAGCCGTTTCCTCTAACCCTCGCACCGTTGAAGAGATCTTCAAAGATTATTCCGCTCGTCGTGCCGCTCTTCTTCGTGCTCTCACTAAAGGTCTAAATCCTCTCTCTCTCTCTTTCTCTAAATTTCCCAGATTTCTTCGTAATGCCTTTGGATTCGTCCTTTAACTTGTTCGTTTTTGTG…
	AtAL3	AT3G42790.1/AL3	chr3	251	1086	5.04	28.21	Nucleus	MEGGAALYNPRTVEEVFKDFKGRRTAIVKALTTDVQEFYQQCDPEKENLCLYGLPNEEWEVNLPAEEVPPELPEPALGINFARDGLSEKEWLSLVAIHSDAWLLSVSFYFGSRFSFHKEERKRLFNMINDVPTIFEVVTGMAKAKDKSSAANQNGNKSKSNSKVRTSEGKSSKTKQPKEEDEEIDEDDEDDHGETLCGACGDSDGADEFWICCDLCEKWFHGKCVKITPARAEHIKQYKCPSCSNKRARA*	AATTCTCTTTGACCAAAAAATAATCCAAAGACTTAGAAGAAAAACAAGATCGGGTCTCGTCACGGTCCACGGCGCAGCTTTTTCTTCGTCTTCTTCAATTATTCTATTCCCTCTGAGAGATTCTCTCTGCGTTTCTTAGATCGAGCGAGCGAAGCGAGAGATCATGGAAGGTGGAGCTGCTCTCTACAATCCTCGAACTGTCGAAGAAGTTTTCAAGGATTTCAAAGGTCGTCGTACTGCCATTGTCAAAGCTCTCACCACCGGTAAAAATTTCACTATCTTCTCAGATCTTTCTGCTTCTAGTGATTGTTATCTTCTCCGATCTATGTTCAATTTCCTAATTGATTTGAGTTTTTGCTTTTCTTGCAGATGTTCAAGAGTTTTACCAACAATGTGACC…
	AtAL1	AT5G05610.1/AL1	chr5	242	1228	5.71	27.22	Nucleus	MAAESSNPRTVEEIFKDFSGRRSGFLRALSVDVDKFYSLCDPEMENLCLYGHPNGTWEVNLPAEEVPPELPEPALGINFARDGMQRKDWLSLVAVHSDCWLLSVSSYFGARLNRNERKRLFSLINDLPTLFEVVTGRKPIKDGKPSMDLGSKSRNGVKRSIEGQTKSTPKLMEESYEDEDDEHGDTLCGSCGGNYTNDEFWICCDVCERWYHGKCVKITPAKAESIKQYKCPSCCTKKGRQ*	AAACTCTGGTCTCTCTCTATCTCTCTTGTCCGTGCGCATCGGATTTTGGAAACCATTGATGCAGACCTCAATCCATCTCTAACACCACTGATCTATCTACTTAGGTCTTCTCTAACAATACTTGTAATTTTCTTTCTTTTTGCTTCTTCCGTCACTACATCTATGGCCGCTGAGTCTTCTAACCCTCGCACCGTCGAAGAGATCTTCAAGGATTTTAGCGGTCGTCGCTCCGGTTTTCTTCGAGCTCTCTCCGTAGGTTAGACGACGACGCTATCCTCATTTTCTCCTATTTTCTCGTAAATGTTAAGCTTTCTAATTTTACATGTTGTTGTTCTTGCCTCTCTTTTACTAGATGTTGACAAGTTCTACTCTTTATGCGATCCGGGTAAACGAGCTCTT…
	AtAL5	AT5G20510.1/AL5	chr5	261	1023	4.79	29.59	Nucleus	MEGGTAHYSPRTVEEVFRDFKGRRAGIIQALTTDVEDFFQQCDPEKQNLCLYGFPNEVWEVNLPAEEVPPELPEPALGINFARDGMQERNWLSLVAVHSDAWLLSVSFYFGSRFGFDRADRKRLFSMINEVPTVYEVVTGNAEKQTKEMPSSANQNGNRSKSNSKMRGLESKSSKTIHAKDEEEGLELEEGEEEEDEDEDEHGETLCGACGDNYASDEFWICCDMCEKWFHGECVKITPARAEHIKHYKCPTCSNKRARP*	AGAAAAAAAAAAGAAGCAAACCTCACTGTTCTTTCATCGTTTCCGAGAGAGGAGAGACGGACATGGAAGGAGGAACTGCGCACTACAGCCCTCGAACTGTCGAAGAAGTCTTTCGAGATTTTAAGGGCCGTCGAGCTGGCATCATCCAAGCTCTCACCACTGGTCTCTTCTTTCTTCTCTTTGCTTTTTAAAGTTTGAAACTTTTCTTATGGGTTTTGAGTTTTTCGTGGGAATTCTTCTCATGACGATCGTTTGGTGGCTTTATTTAGACCCTTTTTCAACAATTGTGCTCTAGTGTTATGGATTGTGTTGATGATGCTTAGTTCTTCGAATTAAGAACAATTAATTTCTTTTTTTTGCAGATGTGGAAGATTTTTTCCAGCAATGCGACCCTGGTTA…
	AtAL4	AT5G26210.1/AL4	chr5	256	1178	5.01	28.78	Nucleus	MEAGGAYNPRTVEEVFRDFKGRRAGMIKALTTDVQEFFRLCDPEKENLCLYGHPNEHWEVNLPAEEVPPELPEPVLGINFARDGMAEKDWLSLVAVHSDAWLLAVAFFFGARFGFDKADRKRLFNMVNDLPTIFEVVAGTAKKQGKDKSSVSNNSSNRSKSSSKRGSESRAKFSKPEPKDDEEEEEEGVEEEDEDEQGETQCGACGESYAADEFWICCDLCEMWFHGKCVKITPARAEHIKQYKCPSCSNKRARS*	AAATCCGCTTAATTGTTTTTGGGTCCGCCCTTTTTCTCTTTCACATCTTTCTTTCTCTCGCAAACCCAAATTCTCTCAGCGCCGGTCAAATACTTGTCTCTCTCTCTCTCTCTCTTTCACTCTTGTCTTGTCTCCTTCGAAGCTGTTTGTTCTGTAAGAAAGATGGAAGCAGGTGGCGCGTACAATCCACGCACTGTTGAAGAGGTGTTTAGGGATTTTAAGGGTCGTAGAGCTGGCATGATTAAGGCTTTAACCACTGGTAACAATTTGTTTTTTCTTTCTTCTTATTACTATCTCAGTTTTGTCACCGGAAAAAAACTGAATTTTGAGATTACCCTTTTGTGTGTGCAGATGTTCAGGAGTTTTTCCGACTTTGTGATCCCGGTGAGTGTTGTTGTT…
	BnaAL01	BnaA01T0374900ZS	chrA01	250	753	5.24	28.28	Nucleus	MAAAVSSNPRTVEEIFKDFTSRRAALLRALTKDVDDFYSQCDPEKENLCLYGHPNESWEVNLPAEEVPPELPEPALGINFARDGMQRKDWLSLVAVHSDCWLLSVSFYFGARLNRNERKRLFSLINDLPTLFDVVTGRKPIKDNKPSSDSGSKSRNGGTKRSIEGQPKSTTPKLMEERYEEEEDEEEEDEHGDTLCGSCGGNYTQDEFWIGCDVCERWYHGKCVKITPAKADSIKQYKCPPCCAKKGGRQ	ATGGCCGCCGCCGTCTCCTCTAACCCTCGCACCGTCGAAGAGATCTTCAAAGACTTCACCTCTCGCCGCGCCGCTCTTCTTCGCGCTCTAACCAAAGGTCAACCAAAACCCATCTCTAAAGTTCCAACCTTTCTTCCTAATAATGCCTAACTTATTTCGATTTTTTCCCTTTTTTTTCAGATGTTGATGATTTTTACTCTCAATGCGATCCGGGTAAGTCCGGTTTAGCGTTCCGGTTAAGAAAGTTTTAGTCTTTTTTTAATATTGAGATTTGTTTTTTTTTTTGGTTTGGTGTGTAGAGAAGGAGAATTTGTGTTTGTATGGACATCCGAATGAGTCGTGGGAAGTGAATCTACCGGCGGAGGAAGTTCCGCCTGAGCTACCTGAGCCTGCGCTTGG…
	BnaAL02	BnaA02T0085900ZS	chrA02	254	765	5.01	28.84	Nucleus	MEGGGGARYNPRTVEEVFRDFKGRRAGILRALTTDVKEFFQQCNPEKDNLCLYGFPNEVWEVNLPAEEVPPELPEPALGINFARDGMQEKEWISLVAVHSDAWLLSVSLYFGSRFGFDKADRKRLFNMINEVPTVFEVVTGSAKKQTEEQPSSVNKNGNRSKSNSKVRDLDVKSSRTIEVNDEEEGVEEEEEDEEEHGETLCGACGDNYASDFWICCDMCEKWFHGKCVKITPARAEHIKQYKCPSCSNKRARP	TTAGGGACGAGCTCTTTTGTTGCTGCAAGAAGGGCACTTGTATTGCTTGATATGCTCAGCTCTAGCTGGAGTGATCTTCACACACTTCCCATGAAACCATTTCTCGCACATGTCGCAGCATATCCAGAAATCAGAAGCATAGTTATCTCCACAAGCTCCACATAGGGTCTCACCGTGTTCCTCTTCATCCTCTTCCTCTTCCTCTACTCCTTCCTCCTCGTCGTTGACCTCTATTGTCCTTGAGCTTTTGACATCTAAATCTCTCTGCATTTCCAGAACAAAGAAAACATTTACTACACCAACATAGCAAATGTAAACTTCAAAAAAAAAGAAGCTAATCAACAACTATCATTTGATCAGAAACTTAAGATAACTTGGCCATTTCAGTACATACTGGTC…
	BnaAL03	BnaA02T0376700ZS	chrA02	254	765	5.05	28.99	Nucleus	MNRDGAYNPRTVEEVFRDYNGRRNGMIKALTTDVHEFHRLCDPEKENLCLYGLPSEDWEVNLPAEEVPPELPEPVLGINFARNGMLEKDWLSLVAVHSDAWLMAVAFFFGARFGFDKADRKRLFNMVNDLPTVFEVVTDFLARKLSKEKYSVSNNSSNRSKSNSKRGGSEARPIAKPAPKEEEEEEEENDDDDEEGDTACGACGETYARDEFWICCDMCENWFHGKCVKITPARAEHIKQYKCPSCSNNKRGRS	TTAGGACCGACCCCTCTTGTTGTTGCTGCAAGATGGGCACTTATACTGCTTGATGTGCTCAGCCCTGGCCGGCGTTATCTTCACGCACTTCCCATGGAACCAATTCTCACACATGTCACAGCAGATCCAGAACTCATCACGTGCATAGGTCTCACCACATGCCCCACACGCTGTATCACCTTCCTCATCATCATCATCATTCTCCTCTTCCTCCTCCTCTTCCTCTTTGGGCGCTGGCTTTGCGATGGGCCGAGCCTCTGATCCTCCTCGCTGTAAAGGGACAAAGGTTTTAGTTAGATGGACAATACAAGTGTTCATGCCATTAAAAAAAAAAAACACTTTACCTTGGAGTTTGATTTGGATCTGTTGCTGCTGTTGTTGGAAACAGAGTATTTCTCC…
	BnaAL04	BnaA03T0322600ZS	chrA03	245	738	5.3	27.86	Nucleus	MAAVSSNPRTVEEIFKDYSARRSALLRALTKDVDDFYSQCDPEKENLCLYGHPNESWEVNLPAEEVPPELPEPALGINFARDGMQRKDWLSLVAVHSDCWLLSVSFYFGARLNRNERKRLFSLINDLPTLFDVVTGRKPIKDNKPSSDSGSKSRNGTKRSIEGQTKSPTPRLMEESYDDEEEEEDEHGDTLCGICGGNYTQDEFWICCDVCERWYHGKCVKITPAKADSIKQYKCPPCCAKKGRQ	TCACTGTCTTCCTTTCTTAGCACAGCAAGGAGGGCATTTATACTGCTTAATGCTGTCTGCTTTAGCAGGAGTGATCTTCACGCATTTTCCATGATACCAACGTTCACAAACATCACAGCAAATCCAAAACTCATCTTGTGTATAGTTGCCTCCACAAATACCACAGAGTGTGTCTCCATGCTCGTCTTCTTCTTCTTCCTCATCATCGTAGCTCTCTTCCATCAGTCTTGGTGTTGGACTCTTTGTCTGCCCTTCTATTGATCTCTGCAACAAACCCATTTTTTTTTTCAAAGGAGACTTTACAAAGTTCAAAAACAGAAAAGTAAGATCATAACTTTTTAATGTACCTTAGTGCCGTTTCTGGACTTGCTTCCGGAATCTGAGCTTGGCTTGTTGTCT…
	BnaAL05	BnaA05T0435600ZS	chrA05	250	753	5.72	28.41	Nucleus	MAAVSSNPRTVEEIFKDYTSRRSALLRALTKVLSFFDFCYSRICVEKENLCLYGHPNESWEVNLPAEEVPPELPEPALGINFARDGMQRKDWLSLVAVHSDCWLLSVSFYFGARLNRNERKRLFSLINDLPTLFDVVTGRKPIKDNKPSSDSGSKSRNGTKRSIEGQPKSTTPKPMEGSYEDEDEDEEEDEHGDTLCGICGGNYTQDEFWICCDVCERWYHGKCVKITPAKADSIKQYKCPPCCAKKGRQ	ATGGCAGCCGTTTCCTCTAACCCTCGCACCGTCGAAGAGATCTTCAAAGATTACACCTCTCGTCGCTCCGCTCTTCTCCGTGCTCTTACCAAAGGTCTCTCTCTAAACCAAAACCCATCTCGAAAGTTCCTATCTTTCTTCCTAATTAATGCCTTTTTGATTTTATTTTTTTTGTTTCTTCCAGATGTTGATGATTTCTACTCTCAATGCGATCCGGGTAAGTCAAGCTCTAACCACTCAGCTCAATAAAGTTCTCTCCTTTTTTGATTTTTGTTATTCTCGAATTTGTGTAGAAAAGGAGAATCTTTGTTTGTACGGACACCCGAACGAGTCGTGGGAAGTGAATCTACCGGCGGAGGAAGTTCCACCGGAGCTTCCTGAGCCTGCGCTTGGGATCAA…
	BnaAL06	BnaA06T0095200ZS	chrA06	210	633	4.98	23.38	Nucleus	MCAANENLCLYGLPNGSWELNLPVDEVPPELPEPALGINFSRDGMPEENWVSLIAVHSDSWLIAVAFYFGARFSFDKNERMRLFKMINDLPTIFEVVTGNAKQSKDQSANSGRSKSGGVKTKAAKRSPPPPPTREESESGDDDGEEDEGQGEFCGVCGESDDGEEEFWIWCDTCERWFHGKCVKITPARAEHIKHYKCPSCCGSNKKHRA	AAGACATAATTTTTATAAGAATCACAAGACAAAATTAGTCACACCATTTTGATAATAACAGTAAAGATCAACAAGAAAAAAAAGAGACATTACTAACTGTAGTTTCAATAACATTCAGACTACACAATCAAATGCAACTGTTATTATCTCCTTCCTTTTTCAAGCTCTGTGTTTCTTGTTGGAACCACAGCAAGAAGGGCATTTGTAATGTTTGATGTGCTCAGCCCTTGCAGGTGTGATCTTGACGCATTTTCCATGGAACCATCTCTCACAAGTATCACACCATATCCAGAACTCCTCTTCTCCATCATCGCTCTCTCCACACACCCCACAAAACTCACCTTGCCCCTCGTCTTCCTCCCCATCATCATCTCCGCTCTCACTTTCTTCTCTTGTTGG…
	BnaAL07	BnaA06T0195600ZS	chrA06	254	765	4.95	28.29	Nucleus	MEGGAGLYNPRTVEEVFRDFKGRRAAIVKALTSDVGEFYQQCDPEKENLCLYGLPNEQWEVNLPAEEVPPELPEPALGINFARDGLSEKEWLSLVAIHSDTWLLSVSFYFGSRFAFDKADRKRLFDMINGVPTIFEVVTGNMKKQTKEKSSAANRYGNLSKSDSKVRSSDGKNSKAVQASNEEDGSEEEDEDEHGETLCGACGDGDGTGTDDFWICCDVCEVWFHGKCVKITPARAEHIKQYKCPACSNKRARP	ATGGAAGGAGGAGCTGGTCTTTACAATCCTCGCACCGTCGAAGAAGTTTTCAGAGATTTCAAAGGCCGTAGAGCCGCCATTGTCAAAGCTCTCACCTCCGGTATTCGCAATTTTATCTCATTTTTTTTTGTATTTATAATTTCATCTCCGATCTAATTGATTTTCATTTTTTGTTTTCTTTTTCATTTTTTGTTTTCTTTTTCTTTTGCAGATGTTGGAGAGTTTTACCAGCAATGCGACCCAGGTTAGGGTTTCTCTTTCGCTCGATTTTCTTCCCAATCCTTACTCTTATAATTATTTGTTTTTCTATGATAATCAGAGAAAGAGAATCTTTGCTTGTATGGGTTACCAAACGAACAATGGGAAGTTAACTTACCAGCTGAAGAGGTGCCTCCAGAG…
	BnaAL08	BnaA06T0341400ZS	chrA06	261	786	4.91	29.37	Nucleus	MDGGGDGGGAAYNPRTVEEVFRDFKGRRNGMIKALTTDVQEFYRLCDPEKENLCLYGHPNEHWEVNLPAEEVPPELPEPVLGINFARDGMMEKDWLSLVAVHSDAWLLAVAFFFGARFGFDKADRKRLFNMMNDLPSIFEVVAGTAKKASKEKSSVSNNSSNRSKSNSKRGSEPKPKYSKPEPKDEEEEEGVEEEDEDDDDEQGETQCGACGESYAADEFWICCDLCENWFHGKCVKITPARAEHIKQYKCPSCSNKRARS	TTAGGAACGAGCTCTCTTGTTGCTGCAAGATGGGCACTTGTACTGCTTGATGTGCTCAGCTCTGGCTGGTGTTATCTTCACACACTTCCCATGGAACCAGTTCTCGCAGAGGTCACAGCAGATCCAGAACTCATCGGCGGCATAGCTCTCACCACATGCCCCACACTGTGTTTCCCCTTGCTCATCATCATCATCCTCATCTTCCTCTTCCACACCTTCCTCTTCCTCTTCATCTTTGGGCTCTGGCTTTGAGTATTTGGGCTTAGGTTCTGATCCTCTCTGTAATTTTAAAAGGGATTTTTAGTAAGTTGGACAAAAGAACAGTGCACTTAAGAAACAAAGCTTGTTGTTACCTTGGAGTTTGACTTGGATCTGTTGCTGCTGTTGTTGGAAACAGAT…
	BnaAL09	BnaA06T0402700ZS	chrC06	244	735	5.38	27.54	Nucleus	MEGIITQHTPRTVEEVFSDFRGRRAGLIKALTIDMVKFYQTCDPEKENLCLYGLPNETWEVNLPAEEVPPELPEPALGINFARDGMQEKDWVSLVAVHSDSWLLSVAFYFGARFGFSKNERKRLFQMINDLPTIFEVVTGNAKQSKDHSGTNNNNSKSKPSGLKVSKMMSSPPPKEEDESEDEEEEQGAVCGACGDNYGTDEFWICCDACEKWFHGRCVKITPAKAEHIKHYKCPSCTNKRARP	TCAAGGTCTGGCTCTCTTGTTAGTGCAACTGGGGCATTTGTAGTGCTTGATGTGCTCTGCTTTAGCAGGTGTTATCTTCACACATCTTCCATGGAACCATTTCTCACACGCGTCGCAGCATATCCAAAACTCATCTGTACCGTAGTTGTCTCCACAAGCGCCACAAACCGCACCTTGTTCCTCCTCCTCGTCTTCACTCTCATCTTCTTCTTTAGGCGGTGGAGATGACATCATCTTCGAAACCTTTATACAAAGAGATAAAGTGCTTATCAAAGGATGAAGAGTGAGAGAGGGATATATTTATAATAGATAAAACAGAAGATACCTTCAAGCCACTAGGTTTGCTTTTGCTATTGTTGTTGTTGGTACCAGAATGATCTTTGGATTGCTTTGCATTGC…
	BnaAL10	BnaA08T0271800ZS	chrA08	250	753	5.46	28.18	Nucleus	MEGIQNPIHRTVEEVFSDFKGRRAGLLKALTTDGQKFFLQCDPEKENLCLYGLPNETWEVNLPVDEVPPELPEPALGINFARDGMPEKDWITLVAVHSDSWLISVAFYFGARFGFGKNERKRLFQMINELPTIFELITGNAKQSKDQSANHNSSRSKSSGVKPRQSESHTKASKMSPPPREDDESGEDEEDDEQGAVCGACGDNYDDFWICCDACEKWFHGKCVKITPAKAEHIKHYKCPTCSTNKKMRA	ATGGAGGGAATACAGAATCCGATACACCGCACTGTCGAAGAGGTGTTCAGCGACTTCAAGGGTCGTAGAGCTGGTCTCCTCAAGGCTCTCACTACAGGTCCACCTCTCGCTTGAATCTCTGTTTCCTTGAATCTGTAAAGCTTATCTCTTTCTCGGAGATTTTTGTATAGATTCGCCAAAGTTTGAATCTTTTTGATGTGATTTGATGACGGTTTCTAGGTTTATTCATGCTTTTGTGTTTTTTTTTTTGCAGATGGGCAGAAGTTTTTCCTTCAGTGTGACCCTGGTGAGTTCTTGTATTCACTATTGATTCTTCTCTGGTTGGTTTCAAAGAGTGTTTGTGTGAGAGTCTTTTGAAGTAGTTGAGAGATTAATCGCCTCCTGGTCTTGAATTAGGGA…
	BnaAL11	BnaA09T0061800ZS	chrA09	257	774	4.89	29.16	Nucleus	MDGGGAYNPRTVEEVFRDFKGRRSGMIKALTSDVQEFYRLCDPEKENLCLYGRPDEHWEVNLPAEEVPPELPEPVLGINFARDGMQEKDWLSLVAVHSDAWLLAVAFFFGARFGFDKADRKRLFNMMNDLPSIFEVVAGTAKKPSKEKSSVSNNSSNRSKSNSKRGSEPRPKLTKPEPKDEEEEEEEGVEEEEDEDDEQGETQCGACGESYAADEFWICCDLCENWFHGKCVKITPARAEHIKQYKCPSCSNKRARS	GTCTCTGCGAAGAAGCTGTTCTGTAAGAAGATTATGGACGGAGGTGGCGCGTACAACCCACGCACGGTGGAGGAAGTTTTCAGAGATTTCAAGGGTCGTAGGAGTGGCATGATTAAAGCTTTAACCTCAGGTAAGTAATTTGTTTCATCAAACACTTTTGTCCTCTTCGTTTCTTCTTCCATTGTAATAAAAAACTCTTAACTTTTAGATTTTATCTTTTCGCAGATGTTCAGGAGTTTTACCGACTTTGTGATCCAGGTGAGTGATTTGGGTTATGGGTTTGTCGAAAGTTACTGTCTTTATTGTGTTTCTTTGGTGCTCTGTTTTCGAGCTGAGTGTTGATAGTTTCTCTTCTCTGTTTTTGTGAATCCGTTAGATTTCTCTGAATTATAATGAGTA…
	BnaAL12	BnaA09T0221800ZS	chrA09	244	735	5.04	27.37	Nucleus	MEVITHPTPRTVDEVFTDFRGRRAGLIKALTTDMVKFYQTCDPEKENLCLYGLPNETWEVNLPVEEVPPELPEPALGINFARDGMQEKDWVSLVAVHSDSWLLSVAFYFGARFGFGKNERKKLFQMINELPTIFEIVTGNAKQSKDLSGNNNTSSKSKSNGLKVPKMSSPPPKEEDESEDEDEDDEQGAVCGACGDSDGTDEFWICCDACEKWFHGKCVKITPAKAEHIKHYKCPSCSNKRARP	ATGGAGGTAATCACTCATCCAACACCTCGAACTGTCGATGAGGTCTTTACTGACTTCAGAGGTCGTCGAGCTGGTCTTATCAAGGCTCTTACTACCGGTGAGTTTTTGTCCTCCCTTAGTCTATGTCTCTGTTCTCTTCTGCTTTGTCCGATTCGGGCATGTTTTGTTTTCTCCGACAAGCCTGTACCGGCGAATTAGAAGGATGAGCTTGCGCAGATTTGCAGATTTGGGTTTTGCGGATAACAGTAAAAATTTAATTTTTTTTGTGGATTTTTTTTTGTCGTTTACTGAGATTTGTGTTTGTTGTTGTTGTTAATGCAGATATGGTGAAGTTTTACCAAACGTGCGATCCTGGTGAGTTTTTTCTTCAAATTTATTTCGCCAGGTTTCGTTTATGTT…
	BnaAL13	BnaA09T0633000ZS	chrA09	244	735	5.33	27.31	Nucleus	MEGIQNPVVSRSVEEVFGDFRGRRAGLLKALSTDVRKFYHECDPDKENLCLYGLPNETWEVNLPVDEVPPELPEPALGINFARDGMPEKDWISLVAVHSDSWLISVAFYFGARFGFGKNERKRLFQMINDLPTIFEVITGNAKQTKDQSANNHNSSRTKPSGVKASKTSPPPREDDDSGDDEEDDEQGAVCGACGDNHDDFWICCDACEKWFHGKCVKITPAKAEHIKHYKCPTCSINKKIKAS	TTACAGCACCCAAATTGTCTTTTGTCTCCTTACTTTTTCGTCTTTTTAGGGTTCTTAAAGCTCTCTCTCTCCTCTTCTTCTCAGTTTTTCCCAAAAAATTTCCTTATAATGAAGATTAATACTAGATTGTCTCTCTCTGGATACGAATCCAAGTAAACATCTTCGCTGAAAGGAAAAAACTAAAAAAAACCGATCTTGAAGAACCCATCACCGCCGGCGTTTGTGAGTCTGGAGTTATGGAGGGAATACAGAATCCTGTTGTATCGCGCAGTGTCGAAGAGGTCTTTGGCGACTTTAGGGGTCGAAGAGCTGGTCTCCTCAAGGCTCTCTCTACAGGTCTCTCTCTCTGTTTCTTTTGTTCGAATCTAAAGCTAATTGCTTTCTCAAGAGATTATTAAA…
	BnaAL14	BnaA10T0173300ZS	chrA10	257	774	5.1	29	Nucleus	MEGGGGGAQYNPRTVEEVFRDFRGRRAAILRALTTDVQEFFQQCDPEKDNLCLYGFPNEVWEVNLPAEEVPPELPEPALGINFARDGMMEKDWLSLVAVHSDAWLLSVSFFFGSKFGFDKVDRKRLYNMINEVPTVFEVVTGTAKTQTKEKPSSANQNGSRSKSNSKVRGLDGKSSKTIQAMEEEGLEEKEKEEDEEEHGETLCGACGDNYASDEFWICCDMCEKWFHGTCVKITPARAEHIKHYKCPSCSNKRARP	ATGGAAGGAGGAGGAGGAGGTGCGCAGTACAACCCGCGAACTGTTGAAGAAGTCTTCCGAGATTTCAGGGGCCGTCGAGCTGCCATCCTCCGAGCTCTCACCACTGGTCTTTCTTTCTTTCTTTCTTTCTTCTTGTCTTGTTTTTTTTTTTTTTCAAACTTTGAATCTTGTCTTATGGGTTCTCAATTTTGCTTTCCCTAAGATTGTTTGGTGCATAATTCAGTATTTTTTAATTGAACAATATTTCTCTAGTGCTATGGACTGTGTTGTGCTGGTGAGATTTGCAAGATATTCTGATTGATTCACTCTTTTTTCTAATTTTATTTGACAGATGTGCAAGAATTTTTCCAGCAATGCGACCCCGGTTAGTGTTTTTCTCTTTCCCTCTAGCATTAGATA…
	BnaAL15	BnaA10T0274100ZS	chrA10	240	723	5.62	27.34	Nucleus	MAGESSNPGTVEEIFKDFRGRRSAFLRALSVDVDKFYSLCNPEMENLCLYGHPNGTWEVNLPAEEVPPELPEPALGINFARDGMQRQDWLSLVAVHSDCWLLSVSSYFGARLSRNEKNRLFSLINDLPTLFEVVTGRKTIKDKPSMDHESKYQNGLKRSIEGEMKITRKLMEESCEDEEDEHGDTLCGSCGGHYLNVEFWICCDVCERWYHGKCVKITPAKAESMKQYKCPSCCTKKGRQ	ATGGCTGGCGAGTCCTCTAATCCTGGCACCGTCGAAGAGATCTTCAAGGATTTTAGAGGTCGTCGCTCTGCTTTTCTTCGAGCTCTCTCCGTAGGTAGTAGACACACAACCTCTCATTCTCTCTAGATACTTCTTTTTGGCGATTTATTTTACGCAGTTTCTTTCCTTTTTTAACAGATGTTGACAAGTTCTACTCTTTATGCAATCCTGGTAAGTATGTATTTGTTTTTAATGTTAAAGCTTCATAAAAAGATGAACTTTTTTTCTGCTCTGTTTCACTTGTTCTTGAGAGATTTGGTCTTCATGGTTCACCATTGTGGCTTTTATGTGTTGAACGTTTTGCTTTTGTAGAAATGGAGAATCTGTGTTTGTATGGACACCCGAATGGGACGTGGGAAG…
	BnaAL16	BnaC01T0468100ZS	chrC01	250	753	5.24	28.3	Nucleus	MAAAVSSNPRTVEEIFKDYTSRRAALLRALTKDVDDFYSQCDPEKENLCLYGHPNESWEVNLPAEEVPPELPEPALGINFARDGMQRKDWLSLVAVHSDCWLLSVSFYFGARLNRNERKRLFSLINDLPTLFDVVTGRKPIKDNKPSSDSGSKSRNGGTKRSIEGQPKSTTPKLMEERYEEEEDEEEEDEHGDTLCGSCGGNYTQDEFWIGCDVCERWYHGKCVKITPAKADSIKQYKCPPCCAKKGGRQ	ATGGCCGCCGCCGTCTCCTCTAACCCTCGCACCGTCGAAGAGATCTTCAAAGATTACACCTCTCGCCGCGCCGCTCTTCTTCGCGCTCTAACCAAAGGTCAACCAAAACCCATCTCTAAAGTTCCAACCTTTCTTCCTAATAATGCCTAACTTAATTCGATTTCTTCTTTTTTTTTCAGATGTTGATGATTTTTACTCTCAATGCGATCCGGGTAAGTCCGGTTTAGCGTTCAGGTTAAGAAAGTTTTCGCCTTTTTTTTTAATTGAGATTTGTTTTTTTTTGTTTGGTGTGTAGAGAAGGAGAATTTGTGTTTGTATGGACATCCGAATGAGTCGTGGGAAGTGAATCTACCGGCGGAGGAAGTACCACCGGAGCTACCTGAGCCAGCGCTTGGTATC…
	BnaAL17	BnaC02T0102000ZS	chrC02	254	765	5.01	28.92	Nucleus	MEGGGGARYNPRTVEEVFRDFKGRRAGILRALTTDVKEFFQQCNPEKDNLCLYGFPNEVWEVNLPAEEVPPELPEPALGINFARDGMQEKEWISLVAVHSDAWLLSVSFYFGSRFGFDKADRKRLFNMINEVPTVFEVVTGSAKKQTEEQPSSVNRNGNRSKSNSKVRDLEVKSSRTIEVNDEEEGVEEEEEDEEEHGETLCGACGDNYASDFWICCDMCEKWFHGKCVKITPARAEHIKQYKCPSCSNKRARP	TTAGGGACGAGCTCTTTTGTTGCTGCAAGAAGGGCACTTGTATTGCTTGATATGCTCCGCTCTAGCTGGAGTGATCTTCACACACTTCCCATGAAACCATTTCTCGCACATGTCGCAGCAAATCCAGAAATCAGATGCATAGTTATCTCCACAAGCTCCACATAGGGTCTCACCGTGTTCCTCTTCATCCTCTTCCTCTTCCTCTACTCCTTCCTCCTCGTCGTTGACCTCTATTGTCCTTGAGCTTTTGACTTCTAAATCTCTCTGCATTTCCAGATCAGATAAAACATTTACTACACCAACATAGCAAATGTAAACTTCAAAAAAAAAAAGCTAATCAACAACTATCATTTGATCAGAAACTTAATATAACTTGGCCATTTCAGTACATACTGGTCT…
	BnaAL18	BnaC02T0503400ZS	chrC02	250	753	4.79	28.25	Nucleus	MNGDGAYNPRTVEEVFRDYNGRRNGMIKALTTDVHEFHRLCDPEKENLCLYGLPSEDWEVNLPAEEVPPELPEPVLGINFARNGMLEKDWLSLVAVHSDAWLMAVAFFFGARFGFDKADRKRLFNMVNDLPSVFEVVVDFAAKKQSKEKSSVSNNSSNRSKSNSKRGGSEAGPEPKEEEVEEEESDDDEEEGDTECGACGETYAPDEFWICCDMCENWFHGKCVKITPARAEHIKQYKCPSCSNNKRGRS	TTAGGAACGACCCCTCTTGTTGTTGCTGCAAGATGGGCACTTATACTGCTTGATGTGCTCAGCCCTGGCCGGCGTTATCTTCACGCACTTCCCATGGAACCAATTCTCACACATGTCACAGCAGATCCAGAACTCATCAGGTGCATAGGTCTCACCACATGCCCCACACTCTGTATCACCTTCCTCCTCATCATCATCACTCTCCTCTTCCTCCACCTCTTCCTCTTTGGGCTCTGGCCCAGCCTCTGATCCTCCTCGCTGTAAAGGGACAAAGGATTTTAGTTAGATGGACAATACAAGTGTTCATGCCATTAAAAAAAAAACATTTCACCTTGGAGTTTGATTTGGATCTGTTGCTGCTGTTGTTGGAAACAGAGGATTTCTCCTTTGACTGTTTCT…
	BnaAL19	BnaC03T0386500ZS	chrC03	269	810	5.45	30.69	Nucleus	MAAVSSNPRTVEEIFKDYTARRSALLRALTKDVDDFYSQCDPGKSVLTFMSRKVSPFDEIWFLFCVEKENLCLYGHPNESWEVNLPAEEVPPELPEPALGINFARDGMQRKDWLSLVAVHSDCWLLSVSFYFGARLNRNERKRVFSLINDLPTLFDVVTGRKPIKDNKPSSDSGSKSRNGTKRSIEGQTKSPTPRLMEESYEDEEEEEDEHGDTLCGICGGNYTQDEFWICCDVCERWYHGKCVKITPAKADSIKQYKCPPCCAKKGRQ	ATACATTGCATTGTCTTAGATTCATCCTTTTTATAGCTCTTAAGATTAAACATAGAAGTCAAAGTAAAGTTCAATGCTTTAAGATATGACTACATATACAAATCCCATTACACATTTGACAGAACAAACAAGTTTTCTCTTATATGAATAAAAATACTCAAACAGTTGCTACACTCTCTCAACTTCTTGGAATCCCTTTCTGGTGATCTAAAGAGAGAGTTTTTTGTATGCTTTGAAATTAAAAGGTTAATGAAACAAGAAAAAGGATGATTAATATTAAGACATGAGAACCAGTCTCTCAGGGAGATGATGATGATCATAATCACTGTCTTCCTTTCTTTGCACAGCAAGGAGGGCATTTATACTGCTTGATGCTGTCTGCTTTGGCAGGGGTGATCT…
	BnaAL20	BnaC03T0591800ZS	chrC03	254	765	4.89	28.19	Nucleus	MEGGAGLSNPRTVEEVFRDFKGRRAAIVKALTSDVGEFYQQCDPEKENLCLYGLPNEQWEVNLPAEEVPPELPEPALGINFARDGLSEKEWLSLVAIHSDTWLLSVSFYFGSRFAFDKADRKRLFDMINGVPTIFEVVTGNMKKQTKEKSSAANRNGNLSKSDSKVISSDGKNSKAMQANNEEDGSEEEDEDEHGETLCGACGDGDGTGTDDFWICCDVCEVWFHGKCVKITPARAEHIKQYKCPACSNKRARP	TTAAGGTCGTGCTCTTTTGTTGCTACATGCAGGGCACTTGTACTGTTTGATATGTTCAGCTCTAGCTGGAGTTATCTTCACACACTTCCCATGGAACCATACCTCACAAACGTCACAGCAGATCCAGAAATCATCAGTACCAGTACCATCACCGTCTCCACAAGCACCACAAAGGGTTTCCCCGTGTTCATCCTCATCCTCTTCCTCTGATCCATCTTCCTCATTGTTTGCCTGCATTGCCTTTGAGTTTTTGCCATCTGAAGATATCTGCATTTCGAGACAAAAAATATATATTAACCTACATCTGAAAACCTAAGAAGAAACTCAAAACTAACCCAACCAACAAGGTAAAACTTTGAGTTGAGTTTCATTAAGCATTGTTGTCTTTATCCACTCTAC…
	BnaAL21	BnaC05T0117300ZS	chrC05	244	735	5.28	27.41	Nucleus	MEGRAAEDVFKDFRGRRAGLIKALTTDVRKFYDKCDPANENLCLYGLPNGSWELNLPVDEVPPELPEPALGINFSRDGMPEENWVSLIAVHSDSWLIAVAFYFGARFSFDKNERMRLFRMINDLPTIFEVVTGNAKQSKDQSGNHNSSRSKSGGVKTKASKRSPPPPREESESGDDDGEEDDGQGEFCGVCGESDDGEEEFWIWCDTCERWFHGKCVKITPARAEHIKHYKCPSCCGANKKHRA	TCAAGCTCTGTGTTTCTTGTTGGCACCGCAGCAACTTGGGCATTTGTAATGTTTGATGTGCTCAGCCCTTGCAGGTGTGATCTTGACGCATTTTCCATGGAACCATCTCTCACAAGTATCACACCATATCCAGAACTCCTCTTCTCCATCATCGCTCTCTCCACACACGCCACAAAACTCACCTTGCCCGTCGTCTTCCTCCCCATCATCATCTCCGCTCTCACTTTCTTCTCTTGGTGGTGGTGGGGATCTCTTTGAAGCCTTAGTCTGAGATTCAGATTGGTGAGAACATTAAAACAGAGATAGATAGATAAGACTGAGAATTTTAAAAAGAAGCGTCTATTATACCTTGACACCACCAGACTTGCTTCTGCTACTGTTGTGGTTACCAGATTGATC…
	BnaAL22	BnaC05T0490000ZS	chrC05	250	753	5.07	28.33	Nucleus	MAAVSSNPRTVEEIFKDYTSRRSALLRALTKDVDDFYSQCDPEKENLCLYGHPNESWEVNLPAEEVPPELPEPALGINFARDGMQRKDWLSLVAVHSDCWLLSVSFYFGARLNRNERKRLFSLINDLPTLFDVVTGRKPIKDNKPSSDSGSKSRNGTKRSVEGQPKSTTPKLMEGSYEDDDEEEGEEEEDEHGDTLCGICGGNYTQDEFWICCDVCERWYHGKCVKITPAKADSIKQYKCPPCCAKKGRQ	ATGGCAGCCGTTTCCTCTAATCCTCGCACCGTCGAAGAGATCTTCAAGGATTACACCTCTCGTCGCTCCGCTCTTCTCCGTGCTCTAACGAAAGGTCTCTCTCAAAACCAAAACCCATCTCGAAAGTTCCTAGCTTTCTTCCTAATAATGCCTTTGGATCTTTTTTTTTTTTTGTTTCTTTTCCAGATGTTGATGATTTCTACTCTCAATGCGATCCGGGTAAAGTCAAGCTCTAACCATTCAGCTCAATAAAGTTCTCTCTCCTTTTTTTTTTTGGATTTTGATTTTACTTTTTTTTTCTCTCTCTCTCAAATTTGTGTAGAAAAAGAGAATCTTTGTTTGTACGGACACCCGAACGAGTCGTGGGAAGTGAATCTGCCGGCGGAGGAAGTTCCACCT…
	BnaAL23	BnaC07T0278600ZS	chrC07	245	738	5.17	27.45	Nucleus	MEGIITQHTPRTVEEVFSDFRGRRAGLIKALTFDMVKFYQTCDPEKENLCLYGLPNETWEVNLPVEEVPPELPEPALGINFARDGMQEKDWVSLVAVHSDSWLLSVAFYFGARFGFGKNESLHCIVMINDLPTIFEVVTGNAKQSKDHSGTNNNNSKSKPSGLKVSKMMSSPPPKEEDESEDEEEEEQGAVCGACGDSYGTDEFWICCDACEKWFHGKCVKITPAKAEHIKHHKCPSCTNKRARP	ATGGAGGGGATTATTACTCAACATACACCTCGAACTGTGGAAGAGGTCTTTAGCGACTTCAGAGGTCGACGAGCTGGTCTCATTAAGGCTCTCACTTTCGGTCAGTTTACTCTTTGTTCTTTCCTGTTTTGTCCGATTCTCAACTGTTTTGTTTTCTCCGACAAGTCCGTACCAGCGAATCAAAAGATTGCGTTGATTTGTGTTTCTGCTTCTTCCGCGATCATAAAAAAAAAAAATCCTATTTTTGTGGGTTTCTTGATGAGATTTGACGTTTCTTTGTTTTTTTTTTGTTTTAATGCAGATATGGTGAAGTTTTACCAAACATGCGATCCTGGTGAGTTATTTGTTGGACAAATCTCCAAAATAGCAACTTTCTAAGTTTATATCACAAAAATAACA…
	BnaAL24	BnaC07T0352900ZS	chrC07	262	789	4.91	29.44	Nucleus	MDGGGDGGGAAYNPRTVEEVFRDFKGRRNGMIKALTTADVQEFYRLCDPEKENLCLYGHPNEHWEVNLPAEEVPPELPEPVLGINFARDGMMEKDWLSLVAVHSDAWLLAVAFFFGARFGFDKADRKRLFNMMNDLPSIFEVVAGTAKKASKEKSSVSNNSSNRSKSNSKRGSEPKPKYSKPEPKDEEEEEGVEEEDEDDDDEQGETQCGACGESYAADEFWICCDLCENWFHGKCVKITPARAEHIKQYKCPSCSNKRARS	ATGGACGGAGGTGGCGACGGTGGTGGTGCCGCGTACAACCCACGCACGGTGGAGGAGGTTTTTAGGGATTTTAAAGGTCGTAGGAATGGCATGATTAAGGCTTTAACCACTGGTAATATTTGGTTTCTGTCAACAATTGCTCTTCGTTTTGTTTCTTCTTCTTCCATTGTCGTTAAAAATTTCAACTTTTTTAATTTGCCTTTTTAGCAGATGTTCAGGAGTTTTACCGACTTTGTGATCCAGGTGAGTGTTTACCTTCAGAGATTTGTTTGTGGGATTGACGAAAGTCACTGTTTTTATTCTGTTTTGTGCTCTGTTTTGAGCTGAGTGTTGAATGAAGCATTAGGGTTTTTGATAGTTTCTGTAAATTATGAGCAATAGAAGAGTAAAGTTTTGGTT…
	BnaAL25	BnaC08T0229300ZS	chrC08	250	753	5.38	28.14	Nucleus	MEGIQNPIHRTVEEVFSDFKGRRAGLLKALTTDGQKFFLQCDPEKENLCLYGLPNETWEVNLPVDEVPPELPEPALGINFARDGMPEKDWITLVAVHSDSWLISVAFYFGARFGFGKNERKRLFQMINELPTIFELITGNAKQSKDQSANNNSSRSKSSGVKPRQSESHTKASKMSPPPREDDESGEDEEDDEQGAVCGACGDNYDDFWICCDACEKWFHGKCVKITPAKAEHIKHYKCPSCSTNKKMRA	TCAAGCTCTCATCTTCTTGTTGGTGCTGCAACTCGGACACTTGTAATGTTTGATGTGCTCAGCCTTGGCAGGTGTGATCTTCACGCATTTTCCATGGAACCATTTCTCACAAGCATCACAACATATCCAGAAGTCATCATAGTTGTCTCCACACGCACCACAAACCGCACCTTGCTCATCATCCTCCTCATCTTCTCCGCTCTCATCGTCTTCTCTTGGTGGCGGAGACATCTTTGAAGCCTTGGTGTGAGACTCAGATTGACGAGGCTGCATGGGGAGAGAGTTAACAGAGATAGATAGATAGATAGACTCGGATAATGGAGAAAACAGAAGCTACTAACTATATACCTTGACACCACTAGACTTGCTTCTGCTACTGTTGTTGTTAGCAGATTGGTC…
	BnaAL26	BnaC08T0490600ZS	chrC08	243	732	5.34	27.25	Nucleus	MEGIQNPVVSRSVEEVFGDFRGRRAGLLKALSTDVRKFYHECDPDKENLCLYGLPNETWEVNLPVDEVPPELPEPALGINFARDGMPEKDWISLVAVHSDSWLISVAFYFGARFGFGKNERKRLFQMINDLPTIFEVITGNAKQSKDQSANNHNSSRTKPSGVKASKMSPPPREDDESGEDEEDDEQGAVCGACGDNHDDFWICCDACEKWFHGKCVKITPAKAEHIKHYKCPTCSTNKKIKA	TTACAGCACCCAAATTGTCTTTTTTGTCTCCTTACTTTTTCGTCTTGTTTAGGGTTCTCAAAGCTCTCTCTCCCCTCTTCTTTTCAGTTTTTCCCCAAAAAAATTCCTTATAATGAAGATTAATAGATTGACTCTCTCAGGATACGAATCCAAGTAAACATCTTCGCTGAAAGTAAAACATAAAAAAAAATCCGATCTTGGAGTACCCATCACCGCGGGCGTTTGTGAGTCTGAGTTATGGAGGGAATACAGAATCCTGTTGTATCTCGCAGTGTCGAAGAGGTCTTTGGCGACTTTAGGGGTCGAAGAGCTGGTCTCCTCAAGGCTCTCTCTACAGGTCTCTCTCTGTTCGAATCTAAAGTTAATTGCTTTCTCAAGAGATTAAAGCAATCAACAGTT…
	BnaAL27	BnaC09T0050300ZS	chrC09	257	774	4.89	29.21	Nucleus	MDGGGAYNPRTVEEVYRDFKGRRSGMIKALTSDVQEFYRLCDPEKENLCLYGRPDEHWEVNLPAEEVPPELPEPVLGINFARDGMQEKDWLSLVAVHSDAWLLAVAFFFGARFGFDKADRKRLFNMMNDLPSIFEVVAGTAKKQSKEKSSVSNNSSNRSKSNSKRGSEPRPKLTKPEPKDEEEEEEEGVEEEEDEDDEQGETQCGACGESYAADEFWICCDLCENWFHGKCVKITPARAEHIKQYKCPSCSNKRARS	GTCTCTGCGAAGAAGCTGTTCTGTAAGAAGATTATGGACGGAGGTGGCGCGTACAACCCACGCACGGTGGAGGAAGTTTACAGAGATTTCAAGGGGCGTAGGAGTGGCATGATTAAAGCTTTAACCTCAGGTAAGTAATTGGTTTCATCAAACACTTTTGTCCTCTTCGTTTCTTCTTCCATTGTTCATCGAAAACTTAACTTAAAAGGTTTCTCCTTTTCGCAGATGTTCAGGAGTTTTACCGACTTTGTGATCCAGGTGAGTGATTTGTGGTTATGGGTTCGACGAAAGTTACTGTCTTTATTGTGTTTCTTTGGTGCTCTGTTTTGAAGCTGAGTGTTGAGTGATGCATTAAGGTGTTTTGATAGTTTATCTTCTCTGTTTTTGTCTGAATTATAA…
	BnaAL28	BnaC09T0257800ZS	chrC09	244	735	5.04	27.37	Nucleus	MEVITHPTPRTVDEVFTDFRGRRAGLIKALTTDMVKFYQTCDPEKENLCLYGLPNETWEVNLPVEEVPPELPEPALGINFARDGMQEKDWVSLVAVHSDSWLLSVAFYFGARFGFGKNERKKLFQMINELPTIFEIVTGNAKQSKDLSGNNNTSSKSKSNGLKVPKMSSPPPKEEDESEDEDEDDEQGAVCGACGDSDGTDEFWICCDACEKWFHGKCVKITPAKAEHIKHYKCPSCSNKRARP	ATGGAGGTAATCACTCATCCAACACCTCGAACTGTCGATGAGGTCTTTACTGACTTCAGAGGTCGACGAGCTGGTCTTATCAAGGCTCTCACCACCGGTGAGCTTTGTCCTCTCTTAGTTTATGTCTGCTTTGTCCGATTCGGGCATGTTTTGATTTCTCCGACAAGCCTGTACAAGGATGATGAGCTTGTGCAAATTTGCAGATTTGGGCTTTGCGGAAAACAATAAAAATTTAATTTTTTTGGTGGAGTTTCTTGTCGTTTACTGAGATTTGTGTTTGTTGTTGTTAATGCAGATATGGTGAAGTTTTACCAAACGTGCGATCCTGGTGAGTTTTTTTCTTCAAACATTACTAACTAAGTCCTGCTTTTGTTTCTGGTGTTCTAGTTTTGTCCAGTG…
	BnaAL29	BnaC09T0460200ZS	chrC09	262	789	4.98	29.76	Nucleus	MEGGGGAHYNPRTVEEVFRDFKGRRAAILRALTTDVQEFFQQCDPEKDNLCLYGFPNEVWEVNLPAEEVPPELPEPALGINFARDGMQEKDWLSLVAVHSDAWLLSVSFFFGSKFGFDKVDRKRLFNMINEFPTIFEVVTGTAKNQTKEKPSSANQNGNRSKSNSKVRGLDGKSSKTIQAMEEEGLEEEEEEEKKEKEEDEEEHGETLCGACGDNYAADEFWICCDMCEKWFHGTCVKITPARAEHIKHYKCPSCSNKRARP	ATGGAAGGAGGAGGAGGTGCGCACTACAACCCTCGAACTGTTGAAGAAGTCTTCCGAGATTTCAAGGGCCGTCGAGCTGCCATCCTCCGAGCTCTCACCACTGGTCTTTCTTTCTTTCTTCTTGTCTTTTTTTTTTTAACTTTGAATCTTGTCTTATGGGTTCTCAATTTTGCTTTTCCTAAGATTGTTTGGTGCATAATTCAGTCTTTTCTAATTCTATTTTTACAGATGTGCAAGAGTTTTTCCAGCAATGCGACCCTGGTTAGTGTTTTTAGATATCTATGTACTTTCGCATTAAGTCAAGCTGCTTAACTTGTCACCCATTTTTCACTTCTTGGTTCCTTCTAGGCTAGAAGTTTATTTTGTAGTGATCCCTTGTGCATCTATTGTTAATTTCCA…
	BnaAL30	BnaC09T0591500ZS	chrC09	240	723	5.57	27.08	Nucleus	MAGESSNPGTVEEIFKDFSGRRSSILQALSVDVDKFYSLCNPEMENLCLYGHPNGTWEVNLPAEEVPPELPEPALGINFARDGMQRHDWLSLVAVHSDCWLLSVSSYFGARLSRNEKKRLFSLINDLPTLFEVVTSRKTIKDKPSMDHESKSQNGVNRSIEGEMKSTGKLMQESSEDEEDEHGDTYCGSCGGHYINAEFWICCDVCERWYHGKCVKIKPAKAESMKQYKCPSCCTKKGRQ	ATGGCTGGCGAGTCCTCTAACCCTGGCACCGTCGAAGAGATCTTTAAGGATTTTAGCGGTCGTCGCTCCTCTATTCTTCAAGCTCTCTCCGTAGGTAGACAGACACACAACCTCTCACACTCTGTCTCCTATGTTTGGTAGATACTTCTTTTGGCGATTTATTTACGTAATTTTCTTTCCCTTTTTTAAACCAGATGTTGACAAGTTCTACTCTTTATGCAATCCTGGTAAGTATGTATTTGTTTTTTCCATGTTAAAGCTTCATAAAAAGATGAACTTTCTTGTTCTTGAGCGATTTGGTCTTCATGGTTCAACCATTGTGGCTTTTATGTGTTAAACGTTTTGCTTTTGTAGAAATGGAGAATCTGTGTTTGTATGGACACCCGAATGGGACGTGGG…
B. oleracea	BoAL01	Bol005890	chrC05	250	753	5.07	28.33	Nucleus	MAAVSSNPRTVEEIFKDYTSRRSALLRALTKDVDDFYSQCDPEKENLCLYGHPNESWEVNLPAEEVPPELPEPALGINFARDGMQRKDWLSLVAVHSDCWLLSVSFYFGARLNRNERKRLFSLINDLPTLFDVVTGRKPIKDNKPSSDSGSKSRNGTKRSVEGQPKSTTPKLMEGSYEDDDEEEGEEEEDEHGDTLCGICGGNYTQDEFWICCDVCERWYHGKCVKITPAKADSIKQYKCPPCCAKKGRQ	ATGGCAGCCGTTTCCTCTAATCCTCGCACCGTCGAAGAGATCTTCAAGGATTACACCTCTCGTCGCTCCGCTCTTCTCCGTGCTCTAACGAAAGGTCTCTCTCAAAACCAAAACCCATCTCGAAAGTTCCTAGCTTTCTTCCTAATAATGCCTTTGGATCTTTTTTATTTTTTTTTGTTTCTTTTCCAGATGTTGATGATTTCTACTCTCAATGCGATCCGGGTAAAGTCAAGCTCTAACCATTCAGCTCAATAAAGTTCTCTCTCCTTTTTTTTTTTGGATTTTGATTTTACTTTTTTTTTCTCTCTCTCTCAAATTTGTGTAGAAAAAGAGAATCTTTGTTTGTACGGACACCCGAACGAGTCGTGGGAAGTGAATCTGCCGGCGGAGGAAGTTCCA…
	BoAL02	Bol007190	chrC07	222	669	5.54	24.88	Nucleus	MEGIITQHTPRTVEEVFSDFRGRRAGLIKALTFEKENLCLYGLPNETWEVNLPVEEVPPELPEPALGINFARDGMQEKDWVSLVAVHSDSWLLSVAFYFGARFGFGKNERQFALHCSNAKQSKDHSGTNNNNSKSKPSGLKVSKMMSSPPPKEEDESEDEEEEEQGAVCGACGDSYGTDEFWICCDACEKWFHGKCVKITPAKAEHIKHHKCPSCTNKRARP	ATGGAGGGGATTATTACTCAACATACACCTCGAACTGTGGAAGAGGTCTTTAGCGACTTCAGAGGTCGACGAGCTGGTCTCATTAAGGCTCTCACTTTCGGTCAGTTTACTCTTTGTTCTTTCCTGTTTTGTCCGATTCTCAACTGTTTTGTTTTCTCCGACAAGTCCGTACCAGCGAATCAAAAGATTGCGTTGATTTGTGTTTCTGCTTCTTCCGCGATCATAAAAAAAAAAAATCCTATTTTTGTGGGTTTCTTGATGAGATTTGACGTTTCTTTGTTTTTTTTTTGTTTTAATGCAGATATGGTGAAGTTTTACCAAACATGCGATCCTGGTGAGTTATTTGTTGGACAAATCTCCAAAATAGCAACTTTCTAAGTTTATATCACAAAAATAACA…
	BoAL03	Bol022302	chrC07	261	786	4.91	20.6	Nucleus	MDGGGDGGGAAYNPRTVEEVFRDFKGRRNGMIKALTTDVQEFYRLCDPEKENLCLYGHPNEHWEVNLPAEEVPPELPEPVLGINFARDGMMEKDWLSLVAVHSDAWLLAVAFFFGARFGFDKADRKRLFNMMNDLPSIFEVVAGTAKKASKEKSSVSNNSSNRSKSNSKRGSEPKPKYSKPEPKDEEEEEGVEEEDEDDDDEQGETQCGACGESYAADEFWICCDLCENWFHGKCVKITPARAEHIKQYKCPSCSNKRARS	ATGGACGGAGGTGGCGACGGTGGTGGTGCCGCGTACAACCCACGCACGGTGGAGGAGGTTTTTAGGGATTTTAAAGGTCGTAGGAATGGCATGATTAAGGCTTTAACCACTGGTAATATTTGGTTTCTGTCAACAATTGCTCTTCGTTTTGTTTCTTCTTCTTCCATTGTCGTTAAAAATTTCAACTTTTTTAATTTGCCTTTTTAGCAGATGTTCAGGAGTTTTACCGACTTTGTGATCCAGGTGAGTGTTTACCTTCAGAGATTTGTTTGTGGGATTGACGAAAGTCACTGTTTTTATTCTGTTTTGTGCTCTGTTTTGAGCTGAGTGTTGAATGAAGCATTAGGGTTTTTGATAGTTTCTGTAAATTATGAGCAATAGAAGAGTAAAGTTTTGGTT…
	BoAL04	Bol023186	chrC01	250	753	5.24	29.37	Nucleus	MAAAVSSNPRTVEEIFKDYTSRRAALLRALTKDVDDFYSQCDPEKENLCLYGHPNESWEVNLPAEEVPPELPEPALGINFARDGMQRKDWLSLVAVHSDCWLLSVSFYFGARLNRNERKRLFSLINDLPTLFDVVTGRKPIKDNKPSSDSGSKSRNGGTKRSIEGQPKNTTPKLMEERYEEEEDEEEEDEHGDTLCGSCGGNYTQDEFWIGCDVCERWYHGKCVKITPAKADSIKQYKCPPCCAKKGGRQ	ATGGCCGCCGCCGTCTCCTCTAACCCTCGCACCGTCGAAGAGATCTTCAAAGATTACACCTCTCGCCGCGCCGCTCTTCTTCGCGCTCTAACCAAAGGTCAACCAAAACCCATCTCTAAAGTTCCAACCTTTCTTCCTAATAATGCCTAACTTAATTCGATTTTTTTTTTCAGATGTTGATGATTTTTACTCTCAATGCGATCCGGGTAAGTCCGGTTTAGCGTTCAGGTTAAGAAAGTTTTCGCCTTTTTTTTAATTGAGATTTGTTTTTGTGGTGTAGAGAAGGAGAATTTGTGTTTGTATGGACATCCGAATGAGTCGTGGGAAGTGAATCTACCGGCGGAGGAAGTTCCACCGGAGCTACCTGAGCCAGCGCTTGGTATCAATTTCGCTAGAGAT…
	BoAL05	Bol029211	chrC08	167	753	5.27	28.32	Nucleus	MEGIQNPIHRTVEEVFSDFKGRRAGLLKALTTDGQKFFLQCDPEKENLCLYGLPNETWEVNLPVDEVPPELPEPALGINFARDGMPEKDWITLVAVHSDSWLISVAFYFGARFGFGKNERKRLFQMINELPTIFELITGNAKQSKDQSANNNSSRSKSSGVKYDNNY	ATGGAGGGAATACAGAACCCGATACACCGCACTGTCGAAGAGGTGTTTAGCGACTTCAAGGGTCGCAGAGCTGGTCTCCTCAAGGCTCTCACAACAGGTCCACCTCTCGCTTGAATCTCTGTTTCCTTTTGTTGTTCGAATCTATAAAGCTAATCTCTTTCTCAGAGATTTTTGTACAGATTCGCCAAAGTTTTAATCTTTTTGATGTGATTTGACGGTTTTTAGGTTTATTCATGCTTTTGTTTTTATTTTATTTTTGCAGATGGGCAGAAGTTTTTCCTTCAGTGTGACCCTGGTGAGTTCTTACCCTCACCCTTCTTGTATTCACTATTGATTATATTGACTCTTCTATGGTTCGTTTCAAAAAGTGTGTGAGAGAGTCTTTTGAAGTAGTTGAGA…
	BoAL06	Bol031503	chrC08	252	819	5.67	18.93	Nucleus	MEGIQNPVVSRSVEEVFGDFRGRRAGLLKALSTDVRKFYHECDPDKENLCLYGLPNETWEVNLPVDEVPPELPEPALGINFARDGMPEKDWISLVAVHSDSWLISVAFYFGARFGFGKNERKRLFQMINDLPTIFEVITGNAKQSKDQSANNHNSSRTKPSGVKVIYKPSHIKASKMSPPPREDDESGEDEEDDEQGAVCGACGDNHDDFWICCDACEKWFHGKCVKITPAKAEHIKHYKCPTCSTNKKIKA	ATGGAGGGAATACAGAATCCTGTTGTATCTCGCAGTGTCGAAGAGGTCTTTGGCGACTTTAGGGGTCGAAGAGCTGGTCTCCTCAAGGCTCTCTCTACAGGTCTCTCTCTGTTCGAATCTAAAGTTAATTTTGCTTTCTCAAGAGATTAAAGCAATCAACAGTTTTGTTTTGTGTGCATGTTCAATTGGGTTATCTTCATACCCTGAGGATACAGTTTGCTCTTTCTTTAATTGCTATTTGTTGATTTTCTTAATGCAGATGTACGGAAGTTTTACCACGAGTGTGACCCTGGTGAGTTATTTCATCACCCTTCTTGTAAAACTTCATTGCGCATTTGTTTATTCTCTTTTTGAATTTCAACAATGGTTTATTATTGTTGAAGTAGTTGAGATTATATG…
	BoAL07	Bol032470	chrC09	257	819	4.89	28.32	Nucleus	MDGGGAYNPRTVEEVYRDFKGRRSGMIKALTSDVQEFYRLCDPEKENLCLYGRPDEHWEVNLPAEEVPPELPEPVLGINFARDGMQEKDWLSLVAVHSDAWLLAVAFFFGARFGFDKADRKRLFNMMNDLPSIFEVVAGTAKKQSKEKSSVSNNSSNRSKSNSKRGSEPRPKLTKPEPKDEEEEEEEGVEEEEDEDDEQGETQCGACGESYAADEFWICCDLCENWFHGKCVKITPARAEHIKQYKCPSCSNKRARS	ATGGACGGAGGTGGCGCGTACAACCCACGCACGGTGGAGGAAGTTTACAGAGATTTCAAGGGCCGTAGGAGTGGCATGATTAAAGCTTTAACCTCAGGTAAGTAATTGGTTTCATCAAACACTTTTGTCCTCTTCGTTTCTTCTTCCATTGTTCATCAAAAACTTAACTTAAAAGGTTTCTCCTTCTCGCAGATGTTCAGGAGTTTTACCGACTTTGTGATCCAGGTGAGTGATTTGGGTTATGGGTTTGACGAAAGTTACAGTCTTTATTGTGTTTCTTTGGTGCTCTGTTTTGAAGCTGAGTGTTGAGTGATGCATTAGGGTGTTTTGATAGTTTATCTTCTCTGTTTTTGTCTGAATTATAATGAGTAAAGTGTTGATTTTTATTTGACTTTTTGA…
	BoAL08	Bol035612	chrC03	254	765	4.89	29.21	Nucleus	MEGGAGLSNPRTVEEVFRDFKGRRAAIVKALTSDVGEFYQQCDPEKENLCLYGLPNEQWEVNLPAEEVPPELPEPALGINFARDGLSEKEWLSLVAIHSDTWLLSVSFYFGSRFAFDKADRKRLFDMINGVPTIFEVVTGNMKKQTKEKSSAANRNGNLSKSDSKVISSDGKNSKAMQANNEEDGSEEEDEDEHGETLCGACGDGDGTGTDDFWICCDVCEVWFHGKCVKITPARAEHIKQYKCPACSNKRARP	ATGGAAGGAGGAGCTGGTCTCTCCAATCCTCGCACCGTCGAAGAAGTTTTCAGGGATTTCAAAGGCCGTAGAGCCGCCATTGTCAAAGCTCTCACCTCCGGTATTCGCAATTTTGTATTCATAATTTCCGGGTTTTCTAGCTTGTTTGGATCTGTTTGTATGATGTTTTCATCTCCGATCTAATTGATTCCCTCATTTTTTCTTTTTCTTTTGCAGATGTTGGAGAGTTTTACCAGCAATGCGACCCTGGTTAGGGTTTCTCTTTTGCTCGATTTTCTTCCCAATCCTTACTCTTATGTGGTAATTTGACTCAGAATTGTTTGTTTTTCTATGATAATCAGAGAAAGAGAATCTTTGCTTGTATGGGTTACCAAACGAACAATGGGAAGTTAACTTACC…
	BoAL09	Bol035815	chrC09	262	789	4.98	28.19	Nucleus	MEGGGGAHYNPRTVEEVFRDFKGRRAAILRALTTDVQEFFQQCDPEKDNLCLYGFPNEVWEVNLPAEEVPPELPEPALGINFARDGMQEKDWLSLVAVHSDAWLLSVSFFFGSKFGFDKVDRKRLFNMINEFPTIFEVVTGTAKNQTKEKPSSANQNGNRSKSNSKVRGLDGKSSKTIQAMEEEGLEEEEEEEKKEKEEDEEEHGETLCGACGDNYAADEFWICCDMCEKWFHGTCVKITPARAEHIKHYKCPSCSNKRARP	ATGGAAGGAGGAGGAGGTGCGCACTACAACCCTCGAACTGTTGAAGAAGTCTTCCGAGATTTCAAGGGCCGTCGAGCTGCCATCCTCCGAGCTCTCACCACTGGTCTTTCTTTCTTTCTTCTTGTCTTTTTTTTTTTTAACTTTGAATCTTGTCTTATGGGTTCTCAATTTTGCTTTTCCTAAGATTGTTTGGTGCATAATTCAGTCTTTTCTAATTCTATTTTTACAGATGTGCAAGAGTTTTTCCAGCAATGCGACCCTGGTTAGTGTTTTTAGATATCTATGTACTTTCGCATTAAGTCAAGCTGCTTAACTTGTCACCCATTTTTCACTTCTTGGTTCCTTCTAGGCTAGAAGTTTATTTTGTAGTGATCCCTTGTGCATCTATTGTTAATTTCC…
	BoAL10	Bol036137	chrC02	252	858	5.12	29.76	Nucleus	MEGGGGARYNPRTVEEVFRDFKGRRAGILRALTTDVKEFFQQCNPEKDNLCLYGFPNEVWEVNLPAEEVPPELPEPALGINFARDGMQEKEWISLVAIHSDAWLLSVSFYFGSRFGFDKADRKRLFNMINEVPTVFEVVTGSAKKQTEEQPSSVNKNGNRSKSNSKVRDLEVKSSRTTEVNDEEEGVEEEDEEEHGETLCGACGDNYASDFWICCDMCEKWFHGKCVKITPARAEHIKQYKCPSCSNKRTRP	ATGGAAGGAGGAGGAGGTGCCCGCTACAACCCAAGAACGGTAGAAGAAGTCTTCCGAGATTTCAAGGGCCGTCGTGCTGGCATCCTCCGTGCTCTCACCACCGGTCTCTTTCTTCTCTTCTCCTTCTTAAAGTTTTCATTTTTTCTCTTATGGGTTTTGACTTTTCCTTCACGACCATCGTGTTGTTGTCTGATCTTTTTATTAAATAACTGTTCTCTAGTGTGTTATAGATTGTGTTGTGTTGGTGGAGATGCTTAATTCTGATTTGTTTTTTTACTTATCTATTTTTATTTTTGCAGATGTGAAAGAGTTTTTCCAGCAATGCAATCCTGGTTAGAGTTTTTTCTCTTTCTCTCTACCCTTAGATATATATATATATACATCCTTGCTTCTATGTTC…
	BoAL11	Bol038049	chrC05	245	738	5.29	28.67	Nucleus	MEGRAAEDVFKDFRGRRAGLIKALTTDVRKFYDKCDPANENLCLYGLPNGSWELNLPVDEVPPELPEPALGINFSRDGMPEENWVSLIAVHSDSWLIAVAFYFGARFSFDKNERMRLFRMINDLPTIFEVVTGNAKQSKDQSGNHNSSRSKSGGVKTKASKRSPPPPTREESESGDDDGEEDEGQGEFCGVCGESDDGEEEFWIWCDTCERWFHGKCVKITPARAEHIKHYKCPSCCGANKKHRA	ATGGAGGGACGCGCTGCTGAAGATGTGTTTAAGGACTTTAGGGGACGAAGAGCTGGTCTCATCAAAGCTCTCACTACTGGTTAATACTTCCCATCTCTCTCTTTCTTTCTTCGAATCTAAAGCTTGTTTCTTTCTCAAGCTTTGACCACCTTGTGACCGTTTGTTCTTTGTTCCATTGGGTTTTCTTCATTCCTGAGCATAAAGTTAACACCTTTATTCTTCTTCGTGCCCTTTGTTTTATCGTTTGCTGGGATTTTGACTGATTCATGATTTCTTTCCTGTGAGTGCAGATGTACGCAAGTTTTACGATAAGTGTGACCCTGGTGAGTTTTATCCTCCTCACTCCGCATTGATTCTTGTCTGCTTGATTTCACAAAGTTTTTATCTTTCAAGTAGTTT…
	BoAL12	Bol044023	chrC09	238	717	5.71	27.53	Nucleus	MAGESSNPGTVKEIFKDFSGRRSSILQALSVDVDKFYSLCNPEMENLCLYGHPNGTWEVNLPAEEVPPELPEPALGINFARDGMQRHDWLSLVAVHSDCWLLSVSSYFGARLSRNEKKRLFSLINDLPTLFEVVTSRKTIKDKPSMDHESKSQNGRSIEGEMKSTGKLMEESSEDEEDEHGDTYCGSCGGHYINAEFWICCDVCERWYHGKCVKIKPAKAESMKQYKCPSCCTKKGRQ	ATGGCTGGCGAGTCCTCTAACCCTGGCACCGTCAAAGAGATCTTCAAGGATTTTAGCGGTCGTCGCTCCTCTATTCTTCAAGCTCTCTCCGTAGGTAGACAGACACACAACCTCTCACACTCTGTCTCCTATGTTTGGTAGATACTTCTTTTGGCGATTTATTTACGTAATTTTCTTTCCCTTTTTTAAACCAGATGTTGACAAGTTCTACTCTTTATGCAATCCTGGTAAGTATGTATTTGTTTTTTCCATGTTAAAGCTTCATAAAAAGAGGAACTTTCTTGTTCTTGAGCGATTTGGTCTTCATGGTTCAACCATTGTGGCTTTTATGTGTTAAACGTTTTGCTTTTGTAGAAATGGAGAATCTGTGTTTGTATGGACACCCGAATGGGACGTGGG…
B. rapa	BrAL01	Brara.A03419	chrA01	250	1201	5.33	26.86	Nucleus	MAAAVSSNPRTVEEIFKDYTSRRAALLRALTKDVDGFYSQCDPEKENLCLYGHPNESWEVNLPAEEVPPELPEPALGINFARDGMQRKDWLSLVAVHSDCWLLSVSFYFGARLNRNERKRLFSLINDLPTLFDVVTGRKPIKDNKPSSDSGSKSRNGGTKRSIEGQPKSTTPKLMEERYEEEEDEEEEDEHGDTLCGSCGGNYTQDEFWIGCDVCERWYHGKCVKITPAKADSIKQYKCPPCCAKKGGRQ	ATGGCCGCCGCCGTCTCCTCTAACCCTCGCACCGTCGAAGAGATCTTCAAAGACTACACCTCTCGCCGCGCCGCTCTTCTTCGCGCTCTAACCAAAGGTCAACCAAAACCCATCTCTAAAGTTCCAACCTTTCTTCCTAATAATGCCTAACTTAATTCGATTTTTTCCTTTTTTTTTCAGATGTTGATGGTTTTTACTCTCAATGCGATCCGGGTAAGTCCGGTTTAGCGTTCCGGTTAAGAAAGTTTTAGTCTTTTTTTTTTTAATTGAGATTTGTTTTTTGGTTTGTGGTGTAGAGAAGGAGAATTTGTGTTTGTATGGACATCCGAATGAGTCGTGGGAAGTGAATCTACCGGCGGAGGAAGTTCCGCCGGAGCTACCTGAGCCAGCGCTTGGTAT…
	BrAL02	Brara.B00888	chrA02	254	1207	5.01	28.24	Nucleus	MEGGGGARYNPRTVEEVFRDFKGRRAGILRALTTDVKEFFQQCNPEKDNLCLYGFPNEVWEVNLPAEEVPPELPEPALGINFARDGMQEKEWISLVAVHSDAWLLSVSFYFGSRFGFDKADRKRLFNMINEVPTVFEVVTGSAKKQTEEQPSSVNRNGNRSKSNSKVRDLDVKSSRTIEVNDEEEGVEEEEEDEEEHGETLCGACGDNYASDFWICCDMCEKWFHGKCVKITPARAEHIKQYKCPSCSNKRARP	ATGGAAGGAGGAGGAGGTGCCCGCTACAACCCAAGAACGGTAGAAGAAGTCTTCCGAGATTTCAAGGGCCGTCGTGCTGGCATCCTCCGTGCTCTCACCACCGGTCTCTTTCTTCTCTTCTCAGTTTTCATTTTTTCTCTTATGGGTTTTGAATTTTCCTCACGACCATCGTTTTATTGTCTGATTCAGTTTATTTTTTTATTGAACAAATGTGCTCTAGTGTTGTAGATTGTGTTGTGTTGGTGGAGATGCTGAATTCTCTAATTCATGAATGAATATAATAATATTCTGATTGTTTTACTTTTCTATTTTTATTTTGCAGATGTGAAAGAGTTTTTCCAGCAATGCAATCCTGGTTAGACCTTTTCCCTTTCTCTCTACCCTTAGATATGTATATAC…
	BrAL03	Brara.B03589	chrA02	254	1196	5.05	28.91	Nucleus	MNRDGAYNPRTVEEVFRDYNGRRNGMIKALTTDVHEFHRLCDPEKENLCLYGLPSEDWEVNLPAEEVPPELPEPVLGINFARNGMLEKDWLSLVAVHSDAWLMAVAFFFGARFGFDKADRKRLFNMVNDLPTVFEVVTDFLARKLSKEKYSVSNNSSNRSKSNSKRGGSEARPIAKPAPKEEEEEEEENDDDDEEGDTACGACGETYARDEFWICCDMCENWFHGKCVKITPARAEHIKQYKCPSCSNNKRGRS	ATGAACAGAGATGGCGCGTACAACCCACGCACTGTGGAGGAGGTTTTCAGAGATTATAATGGGCGTAGGAATGGCATGATTAAGGCTTTAACCACCGGTAAAACATTGGTTTCATCAACACTTTACTTTCCCTTTGTTTTGTCTTTTTTTTTTCTCCTCTGTTTTCTCAATTTTTTTATTTGGTTTTCTCGCAGATGTTCATGAGTTCCACCGCCTTTGTGATCCCGGTGAGTGTTCCCTTCATAGATTTGTTCTCCGACGATGGAAAGTCTCTGTTTTTTCAAAGTATTGAATTGTCTTTGTTGTGGTTTGTTTTGATGGTTTCTCTTCTCTGTTTTTTAGTAAAGTGTTGATTTTTATTTGACTTGACTCAATTGAAACAAGAAAAAGTTTGTTCCT…
	BrAL04	Brara.C03357	chrA03	245	1192	5.3	17.28	Nucleus	MAAVSSNPRTVEEIFKDYTARRSALLRALTKDVDDFYSQCDPEKENLCLYGHPNESWEVNLPAEEVPPELPEPALGINFARDGMQRKDWLSLVAVHSDCWLLSVSFYFGARLNRNERKRLFSLINDLPTLFDVVTGRKPIKDNKPSSDSGSKSRNGTKRSIEGQTKSPTPRLMEESYEDEDEEEDEHGDTLCGICGGNYTQDEFWICCDVCERWYHGKCVKITPAKADSIKQYKCPPCCAKKGRQ	ATGGCCGCCGTCTCCTCTAACCCTCGCACCGTCGAAGAGATCTTCAAAGATTACACCGCTCGTCGCTCCGCTCTCCTCCGTGCTCTAACTAAAGGTCTGGATAAAACCCATCTCGAAAGTTTCTATCTTTCTTCGTAATAATGCCTTTAGATTTTCCATTAAAGTGTTGATTTTTTGGTTTTTTTTTCTCAGATGTTGATGATTTCTACTCTCAATGCGATCCGGGTAAGTCAGTTTTAGCATTTATGAGCAGAAAGGTTTCGCCTTTTTTTTTAAATTCTTTTTGATGAGATTTGGTTTTGGTTTTGTGTAGAGAAGGAGAATTTGTGTTTGTATGGACATCCGAATGAGTCGTGGGAAGTGAATCTACCGGCGGAGGAAGTTCCTCCGGAGCTTCCT…
	BrAL05	Brara.E02953	chrA05	247	1173	5.3	28.99	Nucleus	MAAVSSNPRTVEEIFKDYTSRRSALLRALTKDVDGFYSQCDPEKENLCLYGHPNESWEVNLPAEEVPPELPEPALGINFARDGMQRKDWLSLVAVHSDCWLLSVSFYFGARLNRNERKRLFSLINDLPTLFDVVTGRKPIKDNKPSSDSGSKSRNGTKRSIEGQPKSTTPKPMEGSYEDEDEDEEEDEHGDTLCGICGGNYTQDEFWICCDVCERWYHGKCVKITPAKADSIKQYKCPPCCAKKGRQ	ATGGCAGCCGTTTCCTCTAACCCTCGCACCGTCGAAGAGATCTTCAAAGATTACACCTCTCGTCGCTCCGCTCTTCTCCGTGCTCTAACTAAAGGTCTCTCTCTAAACCAAAACCAAAACCCATCTCGAAAGTTCCTATCTTTCTTCCTAATAACGCCTTTTGATTTTTTTTTTTGTTTCTTCCAGATGTTGATGGTTTCTACTCTCAATGCGATCCGGGTAAGTCAAGCTCTAAAACCACTCAGCTCAATAAAGTTCTCTCCTTTTTTCATTTTTTATTCTCGAATTTGTGTAGAAAAGGAGAATCTTTGTTTGTACGGACACCCGAACGAGTCGTGGGAAGTGAATCTACCGGCGGAGGAAGTTCCTCCGGAGCTTCCTGAGCCAGCGCTTGGGATC…
	BrAL06	Brara.F00977	chrA06	250	1087	5.31	20.85	Nucleus	MEGRAAEDVFKDFRGRRAGLIKALTTDVRKFYDKCDPANENLCLYGLPNGSWELNLPVDEVPPELPEPALGINFSRDGMPEENWVSLIAVHSDSWLIAVAFYFGARFSFDKNERMRLFKMINDLPTIFEVVTGNAKQSKDQSGNSGRSKSGGVKARQSESQTKAAKRSPPPPSREESESGDDDGEEGEGQGEFCGVCGESDDGEEEFWIWCDTCEKWFHGKCVKITPARAEHIKHYKCPSCCGSNKKHRA	ATGGAGGGACGCGCGGCTGAAGATGTGTTTAAGGACTTTAGGGGAAGAAGAGCTGGTCTCATCAAAGCTCTCACTACTGGTTAATACTTCCCTTCTCTCTCTCTCATCTCTCGAATCTTTGTTTCCTGTCTTCGAATCTAAAGCTTGTTTCTTTCTCAAGCCTTGTAACCGTTTGTTCTTCATTCTTAAAGCATAAAGTTAACACCTTTCGTGTTTTATTTTGCTGGGATTTTGACTGATTCATGATTTTTTTCTTTTCTGTGGGTGCAGATGTACGCAAGTTTTACGATAAGTGTGACCCTGGTGAGTTTTATCCTCCCGCATTGATTCTTCTCTGCTTTATTTCACAAAGTTTTTATCTTTCAAGTAGTTTGAGGTTATGGATTAGTTTGTGATGAT…
	BrAL07	Brara.F02001	chrA06	254	1103	4.95	9.63	Nucleus	MEGGAGLYNPRTVEEVFRDFKGRRAAIVKALTSDVGEFYQQCDPEKENLCLYGLPNEQWEVNLPAEEVPPELPEPALGINFARDGLSEKEWLSLVAIHSDTWLLSVSFYFGSRFAFDKADRKRLFDMINGVPTIFEVVTGNMKKQTKEKSSAANRNGNLSKSDSKVRSSDGKNSKAVQASNEEDGSEEEDEDEHGETLCGACGDGDGTGTDDFWICCDVCEVWFHGKCVKITPARAEHIKQYKCPACSNKRARP	ATGGAAGGAGGAGCTGGTCTTTACAATCCTCGCACCGTCGAAGAAGTTTTCAGGGATTTCAAAGGCCGTAGAGCCGCCATTGTCAAAGCTCTCACCTCCGGTATTCGCAATTTTATCTCATTTTTTTTTTTGTATTTATAATTTCATCGCCGATCTAATTGATTTTCATTTTTTGTTTTCTTTTTCATTTTTTGTTTTCTTTTTCTTTTGCAGATGTTGGAGAGTTTTACCAGCAATGCGACCCTGGTTAGGGTTTCTCTTTCGCTCGATTTTCTTCCCAATCCTTACTCTTATAAATTGTTTGTTTTTCTATGATAATCAGAGAAAGAGAATCTTTGCTTGTATGGGTTACCAAACGAACAATGGGAAGTTAACTTACCAGCTGAAGAGGTGCCTCCA…
	BrAL08	Brara.F02783	chrA06	260	1101	4.9	27.87	Nucleus	MDGGGDGGGAAYNPRTVEEVFRDFKGRRNGMIKALTTDVQEFYRLCDPEKENLCLYGHPNEHWEVNLPAEEVPPELPEPVLGINFARDGMMEKDWLSLVAVHSDAWLLAVAFFFGARFGFDKADRKRLFNMMNDLPSIFEVVAGTAKKASKEKSSVSNNSSNRSKSNSKRGSEPKPKYSKPEPNEEEEEGVEEEDEDDDDEQGETQCGACGESYAADEFWICCDLCENWFHGKCVKITPARAEHIKQYKCPSCSNKRARS	ATGGACGGAGGTGGCGACGGTGGTGGTGCCGCGTACAACCCACGCACGGTGGAGGAGGTTTTTAGGGATTTTAAGGGTCGTAGGAATGGCATGATTAAGGCTTTAACCACTGGTAATATTACTCACTTGCTCTTCGTTTTGTTTCTTCTTCCATTGTCGTTAAAAATCTAAACTTTTTGATTTTGTGTTTTTCGCAGATGTTCAGGAGTTTTACCGACTTTGTGATCCCGGTGAGTGTTACCCTTCAGAGATTTGTTTGTGGGATTGACGAAAGTCACTGTTTTTATTTTGTTTGAATTGTCTTCGTTGTGGTGCTCTGTTTTGAGCTGAGTGTTGAATGATGCATTAGGGTTTTTGATAGTTTCTCTGAATTTTGCTCAATAGAGAAGTAAAAGTTTT…
	BrAL09	Brara.F03417	chrA06	244	1101	5.38	27.96	Nucleus	MEGIITQHTPRTVEEVFSDFRGRRAGLIKALTIDMVKFYQTCDPEKENLCLYGLPNETWEVNLPAEEVPPELPEPALGINFARDGMQEKDWVSLVAVHSDSWLLSVAFYFGARFGFGKNERKRLFQMINDLPTIFEVVTGNAKQSKDHSGTNNNNSKSKPSGLKVSKMMSSPPPKEEDESEDEEEEQGAVCGACGDNYGTDEFWICCDACEKWFHGRCVKITPAKAEHIKHYKCPSCTNKRARP	ATGGAGGGGATTATTACTCAACATACACCTCGAACTGTCGAAGAGGTCTTTAGCGACTTCAGAGGACGACGAGCTGGTCTCATTAAGGCTCTCACTATCGGTCAGTTTGCTCTTTGTTCTTTCCTGTTTTGTCCGATTCTCAACTGTTTTGCTTCTTCCGCGATCATAAAAAAATAATCCTAGTTTTGTGGGTTTCTTGATGAGATTTGACGTTTCTTTGTTTTTGTTTTTGTTTTTGTTTTAATGCAGATATGGTGAAGTTTTACCAAACATGCGATCCTGGTGAGTTATTTCTTCTTCTTCTTCAGTGTCTATCCTTCATTCATGTAACAGAGTTTCAGTTGATTACAAATTTTTCATAGTGAAAGTGTTATATCGTTGTCGTTTAGTTCAGATCTC…
	BrAL10	Brara.H02571	chrA08	250	1110	5.46	27.91	Nucleus	MEGIQNPIHRTVEEVFSDFKGRRAGLLKALTTDGQKFFLQCDPEKENLCLYGLPNETWEVNLPVDEVPPELPEPALGINFARDGMPEKDWITLVAVHSDSWLISVAFYFGARFGFGKNERKRLFQMINELPTIFELITGNAKQSKDQSANHNSSRSKSSGVKPRQSESHTKASKMSPPPREDDESGEDEEDDEQGAVCGACGDNYDDFWICCDACEKWFHGKCVKITPAKAEHIKHYKCPTCSTNKKMRA	ATGGAGGGAATACAGAATCCGATACACCGCACTGTCGAAGAGGTGTTCAGCGACTTCAAGGGTCGTAGAGCTGGTCTCCTCAAGGCTCTCACAACAGGTCCACCTCTCGCTTGAATCTCTGTTTCCTTTTGTTGTTCGAATCTGTAAAGCTAATCTCTTTCTCAGAGATTTTTGTATAGATTCGCCAAAGTTTTAATCTTTTTGATGTGATTTGATGACGGTTTCTAGGTTTATTCATGCTTTTGTGTTTTTTTTTTTGCAGATGGGCAGAAGTTTTTCCTTCAGTGTGACCCTGGTGAGTTCTTGTATTCACTATTGATTCTTCTCTGGTTGGTTTCAAAGAGTGTGTGTGTGAGAGTCTTTTGAAGTAGTTGAGAGACTAATGGCTTCCTGGTCTTG…
	BrAL11	Brara.I00516	chrA09	257	1056	4.89	28.25	Nucleus	MDGGGAYNPRTVEEVFRDFKGRRSGMIKALTSDVQEFYRLCDPEKENLCLYGRPDEHWEVNLPAEEVPPELPEPVLGINFARDGMQEKDWLSLVAVHSDAWLLAVAFFFGARFGFDKADRKRLFNMMNDLPSIFEVVAGTAKKPSKEKSSVSNNSSNRSKSNSKRGSEPRPKLTKPEPKDEEEEEEEGVEEEEDEDDEQGETQCGACGESYAADEFWICCDLCENWFHGKCVKITPARAEHIKQYKCPSCSNKRARS	ATGGACGGAGGTGGCGCGTACAACCCACGCACGGTGGAGGAGGTTTTCAGAGATTTCAAGGGTCGTAGGAGTGGCATGATTAAAGCTTTAACCTCAGGTAAGTAATTTGTTTCATCAAACACTTTTGCCCTCTTCGTTTCTTCTTCCATTGTTCATAAAAAAATTAACTTAAAGGTTTCTCCTTTTCGCAGATGTTCAGGAGTTTTACCGACTTTGTGATCCAGGTGAGTGATTTGGGTTATGGGTTTGTCGAAAGTTACTGTCTTTATTGTGTTTCTTTGGTGCTCTGTTTTGTAGCTGAGTGTTGAGTGATGCCATTAGGGTGTTTTGATAGTTTTCTCTTCTCTGTTTTTGTCTGAATTATAATGAGTAAAGTGTTGATTTTTATTTGACTTTTTG…
	BrAL12	Brara.I02058	chrA09	244	1134	5.04	29.24	Nucleus	MEVITHPTPRTVDEVFTDFRGRRAGLIKALTTDMVKFYQTCDPEKENLCLYGLPNETWEVNLPVEEVPPELPEPALGINFARDGMQEKDWVSLVAVHSDSWLLSVAFYFGARFGFGKNERKKLFQMINELPTIFEIVTGNAKQSKDLSGNNNTSSKSKSNGLKVPKMSSPPPKEEDESEDEDEDDEQGAVCGACGDSDGTDEFWICCDACEKWFHGKCVKITPAKAEHIKHYKCPSCSNKRARP	ATGGAGGTAATCACTCATCCAACACCTCGAACTGTCGATGAGGTCTTTACTGACTTCAGAGGTCGTCGAGCTGGTCTTATCAAGGCTCTTACTACCGGTGAGTTTTTGTCCTCTCTTAGTCTATGTCTCTGTTCTCTCCTGCTTTGTCCGATTCTGGCATGTTTTGTTTTCTCCGACAAGCCTGTACCGGCATATTAGAAGGATGAGCTTGCGCAGATTTGCAGATTTGGGTTTTGCGGAAAACAATAAAAATTTAATTTTTGTGGATTTTTTTTGTCGTTTACTGAGATTTGTGTTTGTTGTTGTTGTTGTTAATGCAGATATGGTGAAGTTTTACCAAACGTGTGATCCTGGTGAGTTATTTCTTCAAATTTATTTTCGCCAGGTTTCGTTTATGGT…
	BrAL13	Brara.I04985	chrA09	244	1134	5.33	27.52	Nucleus	MEGIQNPVVSRSVEEVFGDFRGRRAGLLKALSTDVRKFYHECDPDKENLCLYGLPNETWEVNLPVDEVPPELPEPALGINFARDGMPEKDWISLVAVHSDSWLISVAFYFGARFGFGKNERKRLFQMINDLPTIFEVITGNAKQTKDQSANNHNSSRTKPSGVKASKTSPPPREDDDSGDDEEDDEQGAVCGACGDNHDDFWICCDACEKWFHGKCVKITPAKAEHIKHYKCPTCSINKKIKAS	ATGGAGGGAATACAGAATCCTGTTGTATCGCGCAGTGTCGAAGAGGTCTTTGGCGACTTTAGGGGTCGAAGAGCTGGTCTCCTCAAGGCTCTCTCTACAGGTCTCTCTCTCTGTTTCTTTTGTTCGAATCTAAAGCTAATTGCTTTCTCAAGAGATTATTAAAGCAATCAACAGTTTTGTGTGCATGTTCAATTGTTCAATTGGGTTATCTTCATTCTCTGAGTGTAAAGTTTGCTCATTTTTTTGTTGCTATTTGTTGATTTTCTTTATGCAGATGTACGGAAGTTTTACCACGAGTGTGACCCTGGTGAGTTATTTCATTACCCTTCTCTGGTTGAATTTCAACAATTGTTTTATTATTTCATTATATGCAAAACTCGCCTCCTGCTGATCTTGAAT…
	BrAL14	Brara.J01570	chrA10	252	1184	5.22	28.18	Nucleus	MEGGGGGGGAQYNPRTVEEVFRDFKGRRAAILRALTTDVQEFFQQCDPEKDNLCLYGFPNEVWEVNLPAEEVPPELPEPALGINFARDGMMEKDWLSLVAVHSDAWLLSVSFFFGSKFGFDKVDRKRLFNMINEFPTIFEVVTGTAKNQTKEKPSSANQNGNRSKSNSKVRGLDGKSSKTIQAMEEEVEEEEEHGETLCGACGDNYAADEFWICCDMCEKWFHGTCVKITPARAEHIKHYKCPSCSNKRARP	ATGGAAGGAGGAGGAGGAGGAGGAGGTGCGCAGTACAACCCTCGAACTGTTGAAGAAGTCTTCCGAGATTTCAAGGGCCGTCGAGCTGCCATCCTCCGAGCTCTCACCACTGGTCTTTCTTTCTTCTTGTCTTGTTTTTTTTTTTTTAACTTTGAATCTTGTCTTATGGGTTCTCAATTTTGCTTTCCCTATTATTGTTTTGTGCATAATTCAGTCTTTTTTAATTTTATTTTTACAGATGTGCAAGAGTTTTTCCAGCAATGCGACCCTGGTTAGTGGTTTTAGATATCTATGTACTTTCGCATTAAGTCAAGCTGCTTAACTTGTCACCCATTTTTCACTTCTTGGTTCCTTCTAGGCTCTAACTCCTTTCAATGCTTATGGTCCCTCGTTTTAGAA…
	BrAL15	Brara.J02651	chrA10	240	945	5.67	29.16	Nucleus	MAGESSNPGTVEEIFKDFRGRRSAFLRALSVDVDKFYSLCNPEMENLCLYGHPNGTWEVNLPAEEVPPELPEPALGINFARDGMQRQDWLSLVAVHSDCWLLSVSSYFGARLSRNEKNRLFSLINDLPTLFEVVTGRKTIKDKPSMDHESKYQNGLKRSIEGEMKITRKLMEESSEDEEDEHGDTLCGSCGGRYLNVEFWICCDVCERWYHGKCVKITPAKAESMKQYKCPSCCTKKGRQ	ATGGCTGGCGAGTCCTCTAATCCTGGCACCGTCGAAGAGATCTTCAAGGATTTTAGAGGTCGTCGCTCTGCTTTTCTTCGAGCTCTCTCCGTAGGTAGTAGACACACAACCTCTCATTCTCTCTAGATACTTCTTTTTGGCGATTTATTTTACGCAGTTTCTTTCCTTTTTTAACAGATGTTGACAAGTTCTACTCTTTATGCAATCCTGGTAAGTATGTATTTGTTTTTAATGTTAAAGCTTCATAAAAAGATTAACTTTTTTGCTGCTCTGTTTCACTTGTTCTTGAGCGATTTGGTCTTCATGGTTCACCATTGTGGCTTTTATGTGTTAAACGTTTTGCTTTTGTAGAAATGGAGAATCTGTGTTTGTATGGACACCCGAATGGGACGTGGGAAG…
Abbreviations: aa, amino acids; CDS, coding sequence; pI, isoelectric point.
