# Supplementary material for: Genome-Wide Characterization of Alfin-like Genes in Brassica napus and Functional Analyses of BnaAL02 and BnaAL28 in Response to Nitrogen and Phosphorus Deficiency
Source: Plants (Basel). 2024 Sep 5;13(17):2493. doi: 10.3390/plants13172493 (PMC11396871; doi:10.3390/plants13172493)
Supplement: Supplementary file 1 [file plants-13-02493-s001.zip › Table S2.xlsx]

## Sheet: Sheet1
Table S2. List of the 7 putative motifs of BnAL proteins by MEME.
Motif	E-value	Sequence	Group
Motif1	9.5e-355	AKKQSKEKSSSSNNSSNRSKS	GroupI(20/21), GroupII(14/17), GroupIII(13/14), GroupIV
Motif2	1.2e-228	SPKSSTPKPEEESEEEEEEEE	GroupI(16/21), GroupII, GroupIII, GroupIV(11/12)
Motif3	4.3e-51	DEHGET	GroupII(11/17), GroupIII(9/14), GroupIV(11/12)
Motif4	3.3e-34	NSKVRSLD	GroupIII, GroupIV(11/12)
Motif5	4.6e-20	RKTIKDKPSMDHESKYQNGL	GroupII(5/17)
Motif6	4.0e-005	VKPRQSESHTK	GroupI(5/21)
Motif7	1.1e-003	AAKRSPPPPTREESESGDDDGEEDEGQG	GroupI(4/21)

## Sheet: Sheet2
		TATA-box	G-box	CGTCA-motif	CCAAT-box	CAT-box	3-AF1 binding site	ABRE	ARE	AuxRR-core	AAAC-motif	A-box	ACA-motif	ACE	AE-box	AT1-motif	ATC-motif	ATCT-motif	AT-rich element	Box 4	Box II	Box II -like sequence	Box III	CAAT-box	chs-CMA1a	chs-CMA2a	3-AF3 binding site	circadian	GA-motif	GARE-motif	Gap-box	GATA-motif	GC-motif	GCN4_motif	GT1-motif	HD-Zip 3	I-box	LAMP-element	L-box	LTR	MBS	MBSI	MRE	O2-site	P-box	RY-element	Sp1	TATC-box	TCA-element
BnaZSAL01	>BnaC01T0468100ZS	13	2		1			2	4						2			1	2	1				19						1	1							1		1									1
BnaZSAL02	>BnaA01T0374900ZS	48	2	1				3	5										1					9					1	1		1				1	1				1								2
BnaZSAL03	>BnaA02T0376700ZS	53		2				1												1				14	1						1				2					1	2	1
BnaZSAL04	>BnaA03T0322600ZS	32	4	3				4								1								12						1											1							1
BnaZSAL05	>BnaA05T0435600ZS	22	1	1				3							3			1		2				7		1		1															2		1				1
BnaZSAL06	>BnaA06T0095200ZS	8	1	1				1	4			1										1		1								1		1						2
BnaZSAL07	>BnaA06T0195600ZS	56							2			1								2				14											2					1				1					1
BnaZSAL08	>BnaA06T0341400ZS	31	4	1				3	1					1						4				4					1	1		2			2		1			2				1	1				2
BnaZSAL09	>BnaA08T0271800ZS	29	1					1	2								1	1		1				1					2						1					1	2			1	1	1		1
BnaZSAL10	>BnaA09T0061800ZS	48		2	1	1									1					3				11																2			2						1
BnaZSAL11	>BnaA09T0221800ZS	63	1	3				1												3				13											2
BnaZSAL12	>BnaA09T0633000ZS	81	3	1	1	1		2							1					2				9					1	1									1
BnaZSAL13	>BnaA10T0173300ZS	25	1	3	1	1	1	1												1	1			9										1	1		1	2			1		1	1	1
BnaZSAL14	>BnaA10T0274100ZS	36	1	4				1	2											1				4											1													1
BnaZSAL15.1	>BnaA02T0085900ZS	35	1	1		1		1	6						1	1				3			1	7		1									1						1			1
BnaZSAL15.2	>BnaC02T0102000ZS	71	1	1				1	5				1						1	4				7		1		1							1	2								1
BnaZSAL16	>BnaC02T0503400ZS	43		2				1							1					1				16	1						1	2			2						1
BnaZSAL17	>BnaC03T0386500ZS	66		1		2		2												1				6	3																			1
BnaZSAL18	>BnaC03T0591800ZS	21	3					2	5	1										1				3						1				1	3						1		1	2
BnaZSAL19	>BnaC05T0490000ZS	79		1											3			1		3				1											1								2		2				1
BnaZSAL20	>BnaC05T0117300ZS	4			1															2				7	1								1		2					6					1
BnaZSAL21.1	>BnaA06T0402700ZS	3	1	1					4											1				15										1	1								1		1
BnaZSAL21.2	>BnaC07T0278600ZS	57	3	4				3	3			1		1				1	1	2				5					2			1			2					1
BnaZSAL22	>BnaC07T0352900ZS	14	6	1	1			4	5		1					1	1							13			1								1					1				1
BnaZSAL23	>BnaC08T0229300ZS	46							3									1	1	2				12	1										1					1	2				1			1
BnaZSAL24	>BnaC08T0490600ZS	24	2	1				1							2									8					1						2		1								1
BnaZSAL25	>BnaC09T0050300ZS	21	2	2	1			2	1											3				8														1		1	1						1
BnaZSAL26	>BnaC09T0257800ZS	26		2					2															11					1						1					1	1
BnaZSAL27	>BnaC09T0460200ZS	16	1	1			1	1	2	1										7				7														1											1
BnaZSAL28	>BnaC09T0591500ZS	31	5	3				5	1															3																									1
		1102	46	43	7	6	2	46	57	2	1	3	1	2	14	3	2	6	6	51	1	1	1	256	7	3	1	2	9	6	3	7	1	4	29	3	4	5	1	21	14	1	9	10	10	1	1	4	11
		core promoter element around -3 of transcription start	cis-acting regulatory element involved in light responsiveness	cis-acting regulatory element involved in the MeJA-responsiveness	MYBHv1 binding site	cis-acting regulatory element related to meristem expression	light responsive element	cis-acting element involved in the abscisic acid responsiveness	cis-acting regulatory element essential for the anaerobic induction	cis-acting regulatory element involved in auxin responsiveness	light responsive element	cis-acting regulatory element	part of gapA in (gapA-CMA1) involved with light responsiveness	cis-acting element involved in light responsiveness	part of a module for light response	part of a light responsive module	part of a conserved DNA module involved in light responsiveness	part of a conserved DNA module involved in light responsiveness	binding site of AT-rich DNA binding protein (ATBP-1)	part of a conserved DNA module involved in light responsiveness	part of a light responsive element	cis-acting regulatory element	protein binding site	common cis-acting element in promoter and enhancer regions	part of a light responsive element		part of a conserved DNA module array (CMA3)	cis-acting regulatory element involved in circadian control	part of a light responsive element	gibberellin-responsive element	part of a light responsive element	part of a light responsive element	enhancer-like element involved in anoxic specific inducibility	cis-regulatory element involved in endosperm expression	light responsive element	protein binding site	part of a light responsive element	part of a light responsive element	part of a light responsive element	cis-acting element involved in low-temperature responsiveness	MYB binding site involved in drought-inducibility	MYB binding site involved in flavonoid biosynthetic genes regulation	MYB binding site involved in light responsiveness	cis-acting regulatory element involved in zein metabolism regulation	gibberellin-responsive element	cis-acting regulatory element involved in seed-specific regulation	light responsive element	cis-acting element involved in gibberellin-responsiveness	cis-acting element involved in salicylic acid responsiveness
		30	21	24	7	5	2	23	18	2	1	3	1	2	8	3	2	6	5	23	1	1	1	30	5	3	1	2	7	6	3	5	1	4	19	2	4	4	1	13	11	1	6	9	9	1	1	4	9
								Box 4	23		CGTCA-motif	24
								G-box	21		TGACG-motif	23						O2-site	9
								GT1-motif	19		ABRE	23						circadian	2
								TCT-motif	19		TGA-element	13						CAT-box	5
								AE-box	8		TCA-element	9						GCN4_motif	4
								GA-motif	7		P-box	9						RY-element	1
								ATCT-motif	6		GARE-motif	6		MBS	11			ARE	18
								MRE	6		TATC-box	4		CCAAT-box	7			LTR	13
								chs-CMA1a	5		AuxRR-core	2		AT-rich element	5			TC-rich repeats	7
								GATA-motif	5		LAMP-element	4		HD-Zip 3	2			Unnamed__1	4
								TCCC-motif	5		chs-CMA2a	3		MBSI	1			WUN-motif	2
								I-box	4		AT1-motif	3		Box III	1			GC-motif	1
								ACE	2		Gap-box	3		CAAT-box	30			Box II -like sequence	1
								AAAC-motif	1		3-AF1 binding site	2		TATA-box	30
								ACA-motif	1		ATC-motif	2		A-box	3
								Box II	1		L-box	1		3-AF3 binding site	1
								Sp1	1
[truncated: 8 more columns]
