# Supplementary material for: Genome-Wide Characterization of Alfin-like Genes in Brassica napus and Functional Analyses of BnaAL02 and BnaAL28 in Response to Nitrogen and Phosphorus Deficiency
Source: Plants (Basel). 2024 Sep 5;13(17):2493. doi: 10.3390/plants13172493 (PMC11396871; doi:10.3390/plants13172493)
Supplement: Supplementary file 1 [file plants-13-02493-s001.zip › Table S3.xlsx]

## Sheet: Sheet1
Table S3. Collinearity relationship of BnaALs
Gene name	Gene ID	Duplication event	Source	Chromosome
BnaAL16	BnaC01T0468100ZS	HE	BnaA01T0374900ZS	A01
BnaAL19	BnaC03T0386500ZS	HE	BnaA03T0322600ZS	A03
BnaAL21	BnaC05T0117300ZS	HE	BnaA06T0095200ZS	A06
BnaAL23	BnaC07T0278600ZS	HE	BnaA06T0402700ZS	A06
BnaAL24	BnaC07T0352900ZS	HE	BnaA06T0341400ZS	A06
BnaAL25	BnaC08T0229300ZS	HE	BnaA08T0271800ZS	A08
BnaAL26	BnaC08T0490600ZS	HE	BnaA09T0633000ZS	A09
BnaAL27	BnaC09T0050300ZS	HE	BnaA09T0061800ZS	A09
BnaAL29	BnaC09T0460200ZS	HE	BnaA10T0173300ZS	A10
BnaAL30	BnaC09T0591500ZS	HE	BnaA10T0274100ZS	A10
BnaAL03	BnaA02T0376700ZS	SD	BnaC02T0503400ZS	C02
BnaAL05	BnaA05T0435600ZS	SD	BnaC05T0490000ZS	C05
BnaAL07	BnaA06T0195600ZS	SD	BnaC03T0591800ZS	C06
BnaAL12	BnaA09T0221800ZS	SD	BnaC09T0257800ZS	C09
BnaAL02	BnaA02T0085900ZS	SD	BnaC02T0102000ZS	C02
BnaAL17	BnaC02T0102000ZS	SD	BnaA02T0085900ZS	A02
BnaAL18	BnaC02T0503400ZS	SD	BnaA02T0376700ZS	A02
BnaAL20	BnaC03T0591800ZS	SD	BnaA06T0195600ZS	A06
BnaAL28	BnaC09T0257800ZS	SD	BnaA09T0221800ZS	A09
BnaAL22	BnaC05T0490000ZS	SE	Brara.E02953.1.v1.3	A05
BnaAL01	BnaA01T0374900ZS	WGD	Brara.A03419.1.v1.3	A01
BnaAL04	BnaA03T0322600ZS	WGD	Brara.C03357.1.v1.3	A03
BnaAL06	BnaA06T0095200ZS	WGD	Brara.F00977.1.v1.3	A06
BnaAL08	BnaA06T0341400ZS	WGD	Brara.F02783.1.v1.3	A06
BnaAL10	BnaA08T0271800ZS	WGD	Brara.H02571.1.v1.3	A08
BnaAL11	BnaA09T0061800ZS	WGD	Brara.I00516.1.v1.3	A09
BnaAL13	BnaA09T0633000ZS	WGD	Brara.I04985.1.v1.3	A09
BnaAL14	BnaA10T0173300ZS	WGD	Brara.J01570.1.v1.3	A09
BnaAL15	BnaA10T0274100ZS	WGD	Brara.J02651.1.v1.3	A10
BnaAL09	BnaA06T0402700ZS	WGD	Brara.F03417.1.v1.3	A06
SD: segmental duplication event; SE: segmental exchange event; HE: homologous exchange event, WGD: whole-genome duplication from ancestors B. rapa or B. oleracea.
