# Supplementary material for: Genome-Wide Characterization of Alfin-like Genes in Brassica napus and Functional Analyses of BnaAL02 and BnaAL28 in Response to Nitrogen and Phosphorus Deficiency
Source: Plants (Basel). 2024 Sep 5;13(17):2493. doi: 10.3390/plants13172493 (PMC11396871; doi:10.3390/plants13172493)
Supplement: Supplementary file 1 [file plants-13-02493-s001.zip › Table S4.xlsx]

## Sheet: Sheet1
Table S4. Transcription factor (TF) binding sites in the promoter regions of BnaALs
BnaALs		TF family
Gene ID	Gene name
BnaA05T0435600ZS	BnaAL05	AP2
BnaA06T0095200ZS	BnaAL06	AP2
BnaA06T0095200ZS	BnaAL06	AP2
BnaA06T0095200ZS	BnaAL06	AP2
BnaA06T0095200ZS	BnaAL06	AP2
BnaA09T0061800ZS	BnaAL11	AP2
BnaC01T0468100ZS	BnaAL16	AP2
BnaC01T0468100ZS	BnaAL16	AP2
BnaC01T0468100ZS	BnaAL16	AP2
BnaC02T0102000ZS	BnaAL17	AP2
BnaC02T0503400ZS	BnaAL18	AP2
BnaC05T0490000ZS	BnaAL22	AP2
BnaC05T0490000ZS	BnaAL22	AP2
BnaC05T0490000ZS	BnaAL22	AP2
BnaC07T0352900ZS	BnaAL24	AP2
BnaC07T0352900ZS	BnaAL24	AP2
BnaC07T0352900ZS	BnaAL24	AP2
BnaC07T0352900ZS	BnaAL24	AP2
BnaC07T0352900ZS	BnaAL24	AP2
BnaC07T0352900ZS	BnaAL24	AP2
BnaC07T0352900ZS	BnaAL24	AP2
BnaC07T0352900ZS	BnaAL24	AP2
BnaC07T0352900ZS	BnaAL24	AP2
BnaC07T0352900ZS	BnaAL24	AP2
BnaC07T0352900ZS	BnaAL24	AP2
BnaC07T0352900ZS	BnaAL24	AP2
BnaC07T0352900ZS	BnaAL24	AP2
BnaC07T0352900ZS	BnaAL24	AP2
BnaC09T0050300ZS	BnaAL27	AP2
BnaC09T0591500ZS	BnaAL30	AP2
BnaC09T0591500ZS	BnaAL30	AP2
BnaC09T0591500ZS	BnaAL30	AP2
BnaC09T0591500ZS	BnaAL30	AP2
BnaC09T0591500ZS	BnaAL30	AP2
BnaC09T0591500ZS	BnaAL30	AP2
BnaC09T0591500ZS	BnaAL30	AP2
BnaC09T0591500ZS	BnaAL30	AP2
BnaC02T0503400ZS	BnaAL18	B3
BnaA06T0195600ZS	BnaAL07	B3
BnaA08T0271800ZS	BnaAL10	B3
BnaA08T0271800ZS	BnaAL10	B3
BnaA09T0061800ZS	BnaAL11	B3
BnaA09T0061800ZS	BnaAL11	B3
BnaA10T0274100ZS	BnaAL15	B3
BnaA10T0274100ZS	BnaAL15	B3
BnaA10T0274100ZS	BnaAL15	B3
BnaC01T0468100ZS	BnaAL16	B3
BnaC07T0352900ZS	BnaAL24	B3
BnaC07T0352900ZS	BnaAL24	B3
BnaC07T0352900ZS	BnaAL24	B3
BnaC07T0352900ZS	BnaAL24	B3
BnaC07T0352900ZS	BnaAL24	B3
BnaC07T0352900ZS	BnaAL24	B3
BnaC07T0352900ZS	BnaAL24	B3
BnaC08T0229300ZS	BnaAL25	B3
BnaC08T0229300ZS	BnaAL25	B3
BnaC09T0591500ZS	BnaAL30	B3
BnaC09T0591500ZS	BnaAL30	B3
BnaC09T0591500ZS	BnaAL30	B3
BnaC09T0591500ZS	BnaAL30	B3
BnaC09T0591500ZS	BnaAL30	B3
BnaC09T0591500ZS	BnaAL30	B3
BnaC09T0591500ZS	BnaAL30	B3
BnaA02T0376700ZS	BnaAL03	B3
BnaC02T0503400ZS	BnaAL18	B3
BnaA03T0322600ZS	BnaAL04	BBR-BPC
BnaA03T0322600ZS	BnaAL04	BBR-BPC
BnaA03T0322600ZS	BnaAL04	BBR-BPC
BnaA03T0322600ZS	BnaAL04	BBR-BPC
BnaA03T0322600ZS	BnaAL04	BBR-BPC
BnaA03T0322600ZS	BnaAL04	BBR-BPC
BnaA03T0322600ZS	BnaAL04	BBR-BPC
BnaA03T0322600ZS	BnaAL04	BBR-BPC
BnaA06T0095200ZS	BnaAL06	BBR-BPC
BnaA06T0095200ZS	BnaAL06	BBR-BPC
BnaA06T0095200ZS	BnaAL06	BBR-BPC
BnaA06T0095200ZS	BnaAL06	BBR-BPC
BnaA06T0095200ZS	BnaAL06	BBR-BPC
BnaA06T0095200ZS	BnaAL06	BBR-BPC
BnaA06T0095200ZS	BnaAL06	BBR-BPC
BnaA06T0095200ZS	BnaAL06	BBR-BPC
BnaA06T0095200ZS	BnaAL06	BBR-BPC
BnaA06T0095200ZS	BnaAL06	BBR-BPC
BnaA06T0095200ZS	BnaAL06	BBR-BPC
BnaA06T0341400ZS	BnaAL08	BBR-BPC
BnaA09T0061800ZS	BnaAL11	BBR-BPC
BnaC01T0468100ZS	BnaAL16	BBR-BPC
BnaC01T0468100ZS	BnaAL16	BBR-BPC
BnaC01T0468100ZS	BnaAL16	BBR-BPC
BnaC03T0386500ZS	BnaAL19	BBR-BPC
BnaC05T0117300ZS	BnaAL21	BBR-BPC
BnaC05T0490000ZS	BnaAL22	BBR-BPC
BnaC05T0490000ZS	BnaAL22	BBR-BPC
BnaC05T0490000ZS	BnaAL22	BBR-BPC
BnaC05T0490000ZS	BnaAL22	BBR-BPC
BnaC05T0490000ZS	BnaAL22	BBR-BPC
BnaC05T0490000ZS	BnaAL22	BBR-BPC
BnaC05T0490000ZS	BnaAL22	BBR-BPC
BnaC05T0490000ZS	BnaAL22	BBR-BPC
BnaC05T0490000ZS	BnaAL22	BBR-BPC
BnaC05T0490000ZS	BnaAL22	BBR-BPC
BnaC05T0490000ZS	BnaAL22	BBR-BPC
BnaC05T0490000ZS	BnaAL22	BBR-BPC
BnaC05T0490000ZS	BnaAL22	BBR-BPC
BnaC07T0352900ZS	BnaAL24	BBR-BPC
BnaC07T0352900ZS	BnaAL24	BBR-BPC
BnaC07T0352900ZS	BnaAL24	BBR-BPC
BnaC07T0352900ZS	BnaAL24	BBR-BPC
BnaC07T0352900ZS	BnaAL24	BBR-BPC
BnaC07T0352900ZS	BnaAL24	BBR-BPC
BnaC07T0352900ZS	BnaAL24	BBR-BPC
BnaC07T0352900ZS	BnaAL24	BBR-BPC
BnaC07T0352900ZS	BnaAL24	BBR-BPC
BnaC07T0352900ZS	BnaAL24	BBR-BPC
BnaC07T0352900ZS	BnaAL24	BBR-BPC
BnaC07T0352900ZS	BnaAL24	BBR-BPC
BnaC07T0352900ZS	BnaAL24	BBR-BPC
BnaC07T0352900ZS	BnaAL24	BBR-BPC
BnaC07T0352900ZS	BnaAL24	BBR-BPC
BnaC07T0352900ZS	BnaAL24	BBR-BPC
BnaC07T0352900ZS	BnaAL24	BBR-BPC
BnaC07T0352900ZS	BnaAL24	BBR-BPC
BnaC07T0352900ZS	BnaAL24	BBR-BPC
BnaC07T0352900ZS	BnaAL24	BBR-BPC
BnaC07T0352900ZS	BnaAL24	BBR-BPC
BnaC07T0352900ZS	BnaAL24	BBR-BPC
BnaC07T0352900ZS	BnaAL24	BBR-BPC
BnaC07T0352900ZS	BnaAL24	BBR-BPC
BnaC09T0050300ZS	BnaAL27	BBR-BPC
BnaC09T0591500ZS	BnaAL30	BBR-BPC
BnaC09T0591500ZS	BnaAL30	BBR-BPC
BnaC09T0591500ZS	BnaAL30	BBR-BPC
BnaC09T0591500ZS	BnaAL30	BBR-BPC
BnaC09T0591500ZS	BnaAL30	BBR-BPC
BnaA03T0322600ZS	BnaAL04	BBR-BPC
BnaA03T0322600ZS	BnaAL04	BBR-BPC
BnaA03T0322600ZS	BnaAL04	BBR-BPC
BnaA06T0095200ZS	BnaAL06	BBR-BPC
BnaA06T0095200ZS	BnaAL06	BBR-BPC
BnaA06T0095200ZS	BnaAL06	BBR-BPC
BnaA06T0095200ZS	BnaAL06	BBR-BPC
BnaA06T0095200ZS	BnaAL06	BBR-BPC
BnaA06T0095200ZS	BnaAL06	BBR-BPC
BnaA06T0095200ZS	BnaAL06	BBR-BPC
BnaA06T0095200ZS	BnaAL06	BBR-BPC
BnaA06T0095200ZS	BnaAL06	BBR-BPC
BnaA06T0095200ZS	BnaAL06	BBR-BPC
BnaA06T0095200ZS	BnaAL06	BBR-BPC
BnaA06T0095200ZS	BnaAL06	BBR-BPC
BnaA06T0095200ZS	BnaAL06	BBR-BPC
BnaA06T0095200ZS	BnaAL06	BBR-BPC
BnaA06T0095200ZS	BnaAL06	BBR-BPC
BnaA06T0095200ZS	BnaAL06	BBR-BPC
BnaA06T0095200ZS	BnaAL06	BBR-BPC
BnaA06T0095200ZS	BnaAL06	BBR-BPC
BnaA06T0095200ZS	BnaAL06	BBR-BPC
BnaA06T0095200ZS	BnaAL06	BBR-BPC
BnaA06T0341400ZS	BnaAL08	BBR-BPC
BnaA06T0341400ZS	BnaAL08	BBR-BPC
BnaC01T0468100ZS	BnaAL16	BBR-BPC
BnaC01T0468100ZS	BnaAL16	BBR-BPC
BnaC01T0468100ZS	BnaAL16	BBR-BPC
BnaC01T0468100ZS	BnaAL16	BBR-BPC
BnaC01T0468100ZS	BnaAL16	BBR-BPC
BnaC01T0468100ZS	BnaAL16	BBR-BPC
BnaC05T0490000ZS	BnaAL22	BBR-BPC
BnaC05T0490000ZS	BnaAL22	BBR-BPC
BnaC05T0490000ZS	BnaAL22	BBR-BPC
BnaC05T0490000ZS	BnaAL22	BBR-BPC
BnaC05T0490000ZS	BnaAL22	BBR-BPC
BnaC05T0490000ZS	BnaAL22	BBR-BPC
BnaC05T0490000ZS	BnaAL22	BBR-BPC
BnaC05T0490000ZS	BnaAL22	BBR-BPC
BnaC05T0490000ZS	BnaAL22	BBR-BPC
BnaC05T0490000ZS	BnaAL22	BBR-BPC
BnaC05T0490000ZS	BnaAL22	BBR-BPC
BnaC05T0490000ZS	BnaAL22	BBR-BPC
BnaC05T0490000ZS	BnaAL22	BBR-BPC
BnaC05T0490000ZS	BnaAL22	BBR-BPC
BnaC07T0352900ZS	BnaAL24	BBR-BPC
BnaC07T0352900ZS	BnaAL24	BBR-BPC
BnaC07T0352900ZS	BnaAL24	BBR-BPC
BnaC07T0352900ZS	BnaAL24	BBR-BPC
BnaC07T0352900ZS	BnaAL24	BBR-BPC
BnaC07T0352900ZS	BnaAL24	BBR-BPC
BnaC07T0352900ZS	BnaAL24	BBR-BPC
BnaC07T0352900ZS	BnaAL24	BBR-BPC
BnaC07T0352900ZS	BnaAL24	BBR-BPC
BnaC07T0352900ZS	BnaAL24	BBR-BPC
BnaC07T0352900ZS	BnaAL24	BBR-BPC
BnaC07T0352900ZS	BnaAL24	BBR-BPC
BnaC07T0352900ZS	BnaAL24	BBR-BPC
BnaC07T0352900ZS	BnaAL24	BBR-BPC
BnaC07T0352900ZS	BnaAL24	BBR-BPC
BnaC07T0352900ZS	BnaAL24	BBR-BPC
BnaC07T0352900ZS	BnaAL24	BBR-BPC
BnaC07T0352900ZS	BnaAL24	BBR-BPC
BnaC07T0352900ZS	BnaAL24	BBR-BPC
BnaC07T0352900ZS	BnaAL24	BBR-BPC
BnaC07T0352900ZS	BnaAL24	BBR-BPC
BnaC07T0352900ZS	BnaAL24	BBR-BPC
BnaC07T0352900ZS	BnaAL24	BBR-BPC
BnaC07T0352900ZS	BnaAL24	BBR-BPC
BnaC09T0591500ZS	BnaAL30	BBR-BPC
BnaC09T0591500ZS	BnaAL30	BBR-BPC
BnaC09T0591500ZS	BnaAL30	BBR-BPC
BnaC09T0591500ZS	BnaAL30	BBR-BPC
BnaC09T0591500ZS	BnaAL30	BBR-BPC
BnaC09T0591500ZS	BnaAL30	BBR-BPC
BnaC09T0591500ZS	BnaAL30	BBR-BPC
BnaC09T0591500ZS	BnaAL30	BBR-BPC
BnaC07T0278600ZS	BnaAL23	BBR-BPC
BnaC09T0591500ZS	BnaAL30	BES1
BnaA01T0374900ZS	BnaAL01	BES1
BnaC09T0591500ZS	BnaAL30	bHLH
BnaA03T0322600ZS	BnaAL04	bZIP
BnaA10T0274100ZS	BnaAL15	bZIP
BnaC09T0591500ZS	BnaAL30	bZIP
BnaA02T0376700ZS	BnaAL03	bZIP
BnaC09T0591500ZS	BnaAL30	bZIP
BnaA10T0173300ZS	BnaAL14	bZIP
BnaA10T0274100ZS	BnaAL15	bZIP
BnaC09T0591500ZS	BnaAL30	bZIP
BnaA10T0274100ZS	BnaAL15	bZIP
BnaC09T0591500ZS	BnaAL30	bZIP
BnaA10T0274100ZS	BnaAL15	bZIP
BnaC09T0591500ZS	BnaAL30	bZIP
BnaA10T0274100ZS	BnaAL15	bZIP
BnaC09T0591500ZS	BnaAL30	bZIP
BnaA10T0274100ZS	BnaAL15	bZIP
BnaC09T0591500ZS	BnaAL30	bZIP
BnaA10T0274100ZS	BnaAL15	bZIP
BnaC09T0591500ZS	BnaAL30	bZIP
BnaA10T0274100ZS	BnaAL15	bZIP
BnaC09T0591500ZS	BnaAL30	bZIP
BnaA10T0274100ZS	BnaAL15	bZIP
BnaC09T0591500ZS	BnaAL30	bZIP
BnaA10T0274100ZS	BnaAL15	bZIP
BnaC09T0591500ZS	BnaAL30	bZIP
BnaA10T0274100ZS	BnaAL15	bZIP
BnaC09T0591500ZS	BnaAL30	bZIP
BnaC07T0278600ZS	BnaAL23	bZIP
BnaC09T0591500ZS	BnaAL30	bZIP
BnaA10T0274100ZS	BnaAL15	bZIP
BnaA06T0095200ZS	BnaAL06	C2H2
BnaA06T0095200ZS	BnaAL06	C2H2
BnaA06T0095200ZS	BnaAL06	C2H2
BnaA06T0095200ZS	BnaAL06	C2H2
BnaA06T0095200ZS	BnaAL06	C2H2
BnaA06T0095200ZS	BnaAL06	C2H2
BnaA08T0271800ZS	BnaAL10	C2H2
BnaA08T0271800ZS	BnaAL10	C2H2
BnaA10T0274100ZS	BnaAL15	C2H2
BnaA10T0274100ZS	BnaAL15	C2H2
BnaA10T0274100ZS	BnaAL15	C2H2
BnaA10T0274100ZS	BnaAL15	C2H2
BnaA10T0274100ZS	BnaAL15	C2H2
BnaA10T0274100ZS	BnaAL15	C2H2
BnaA10T0274100ZS	BnaAL15	C2H2
BnaA10T0274100ZS	BnaAL15	C2H2
BnaA10T0274100ZS	BnaAL15	C2H2
BnaA10T0274100ZS	BnaAL15	C2H2
BnaA10T0274100ZS	BnaAL15	C2H2
BnaA10T0274100ZS	BnaAL15	C2H2
BnaA10T0274100ZS	BnaAL15	C2H2
BnaA10T0274100ZS	BnaAL15	C2H2
BnaC05T0117300ZS	BnaAL21	C2H2
BnaC08T0229300ZS	BnaAL25	C2H2
BnaC08T0229300ZS	BnaAL25	C2H2
BnaC09T0591500ZS	BnaAL30	C2H2
BnaC09T0591500ZS	BnaAL30	C2H2
BnaC09T0591500ZS	BnaAL30	C2H2
BnaC09T0591500ZS	BnaAL30	C2H2
BnaC09T0591500ZS	BnaAL30	C2H2
BnaC09T0591500ZS	BnaAL30	C2H2
BnaC09T0591500ZS	BnaAL30	C2H2
BnaC09T0591500ZS	BnaAL30	C2H2
BnaC09T0591500ZS	BnaAL30	C2H2
BnaC09T0591500ZS	BnaAL30	C2H2
BnaC02T0102000ZS	BnaAL17	C2H2
BnaC05T0490000ZS	BnaAL22	C2H2
BnaC03T0591800ZS	BnaAL20	C3H
BnaA03T0322600ZS	BnaAL04	CPP
BnaC08T0490600ZS	BnaAL26	CPP
BnaC09T0460200ZS	BnaAL29	CPP
BnaC09T0460200ZS	BnaAL29	CPP
BnaC02T0503400ZS	BnaAL18	CPP
BnaC02T0102000ZS	BnaAL17	Dof
BnaC02T0102000ZS	BnaAL17	Dof
BnaC02T0503400ZS	BnaAL18	Dof
BnaC03T0386500ZS	BnaAL19	Dof
BnaC05T0117300ZS	BnaAL21	Dof
BnaC08T0229300ZS	BnaAL25	Dof
BnaC09T0257800ZS	BnaAL28	Dof
BnaA10T0274100ZS	BnaAL15	Dof
BnaC02T0102000ZS	BnaAL17	Dof
BnaC02T0503400ZS	BnaAL18	Dof
BnaC03T0386500ZS	BnaAL19	Dof
BnaC03T0591800ZS	BnaAL20	Dof
BnaC08T0229300ZS	BnaAL25	Dof
BnaA02T0376700ZS	BnaAL03	Dof
BnaA09T0061800ZS	BnaAL11	Dof
BnaA10T0274100ZS	BnaAL15	Dof
BnaC03T0591800ZS	BnaAL20	Dof
BnaC08T0490600ZS	BnaAL26	Dof
BnaC09T0591500ZS	BnaAL30	Dof
BnaA08T0271800ZS	BnaAL10	Dof
BnaA08T0271800ZS	BnaAL10	Dof
BnaA10T0274100ZS	BnaAL15	Dof
BnaC03T0386500ZS	BnaAL19	Dof
BnaC03T0591800ZS	BnaAL20	Dof
BnaC08T0229300ZS	BnaAL25	Dof
BnaA10T0274100ZS	BnaAL15	Dof
BnaC03T0591800ZS	BnaAL20	Dof
BnaA06T0195600ZS	BnaAL07	Dof
BnaA08T0271800ZS	BnaAL10	Dof
BnaA10T0274100ZS	BnaAL15	Dof
BnaC02T0102000ZS	BnaAL17	Dof
BnaC03T0386500ZS	BnaAL19	Dof
BnaC03T0591800ZS	BnaAL20	Dof
BnaC08T0490600ZS	BnaAL26	Dof
BnaC09T0591500ZS	BnaAL30	Dof
BnaA05T0435600ZS	BnaAL05	Dof
BnaA02T0085900ZS	BnaAL02	Dof
BnaA02T0376700ZS	BnaAL03	Dof
BnaC02T0102000ZS	BnaAL17	Dof
BnaC05T0117300ZS	BnaAL21	Dof
BnaC08T0229300ZS	BnaAL25	Dof
BnaA02T0085900ZS	BnaAL02	Dof
BnaC02T0102000ZS	BnaAL17	Dof
BnaC03T0386500ZS	BnaAL19	Dof
BnaC07T0352900ZS	BnaAL24	Dof
BnaC01T0468100ZS	BnaAL16	Dof
BnaC02T0102000ZS	BnaAL17	Dof
BnaC03T0386500ZS	BnaAL19	Dof
BnaC08T0229300ZS	BnaAL25	Dof
BnaC09T0257800ZS	BnaAL28	Dof
BnaC01T0468100ZS	BnaAL16	Dof
BnaA05T0435600ZS	BnaAL05	Dof
BnaC02T0102000ZS	BnaAL17	Dof
BnaA08T0271800ZS	BnaAL10	Dof
BnaA10T0274100ZS	BnaAL15	Dof
BnaC03T0591800ZS	BnaAL20	Dof
BnaC05T0117300ZS	BnaAL21	Dof
BnaC09T0591500ZS	BnaAL30	Dof
BnaA02T0376700ZS	BnaAL03	Dof
BnaA10T0274100ZS	BnaAL15	Dof
BnaC03T0591800ZS	BnaAL20	Dof
BnaC05T0117300ZS	BnaAL21	Dof
BnaC09T0591500ZS	BnaAL30	Dof
BnaC08T0490600ZS	BnaAL26	Dof
BnaA09T0061800ZS	BnaAL11	E2F/DP
BnaC09T0050300ZS	BnaAL27	E2F/DP
BnaA06T0095200ZS	BnaAL06	E2F/DP
BnaC09T0591500ZS	BnaAL30	E2F/DP
BnaC09T0591500ZS	BnaAL30	ERF
BnaC09T0591500ZS	BnaAL30	ERF
BnaA10T0274100ZS	BnaAL15	ERF
BnaC09T0591500ZS	BnaAL30	ERF
BnaC09T0591500ZS	BnaAL30	ERF
BnaC09T0591500ZS	BnaAL30	ERF
BnaA10T0274100ZS	BnaAL15	ERF
BnaC09T0591500ZS	BnaAL30	ERF
BnaC09T0591500ZS	BnaAL30	ERF
BnaC09T0591500ZS	BnaAL30	ERF
BnaA02T0376700ZS	BnaAL03	ERF
BnaA10T0274100ZS	BnaAL15	ERF
BnaA10T0274100ZS	BnaAL15	ERF
BnaA10T0274100ZS	BnaAL15	ERF
BnaA10T0274100ZS	BnaAL15	ERF
BnaA10T0274100ZS	BnaAL15	ERF
BnaA10T0274100ZS	BnaAL15	ERF
BnaC08T0229300ZS	BnaAL25	ERF
BnaC09T0591500ZS	BnaAL30	ERF
BnaC09T0591500ZS	BnaAL30	ERF
BnaC09T0591500ZS	BnaAL30	ERF
BnaC09T0591500ZS	BnaAL30	ERF
BnaC09T0591500ZS	BnaAL30	ERF
BnaA02T0376700ZS	BnaAL03	ERF
BnaA10T0274100ZS	BnaAL15	ERF
BnaA10T0274100ZS	BnaAL15	ERF
BnaA10T0274100ZS	BnaAL15	ERF
BnaA10T0274100ZS	BnaAL15	ERF
BnaA10T0274100ZS	BnaAL15	ERF
BnaA10T0274100ZS	BnaAL15	ERF
BnaC09T0591500ZS	BnaAL30	ERF
BnaC09T0591500ZS	BnaAL30	ERF
BnaC09T0591500ZS	BnaAL30	ERF
BnaA10T0274100ZS	BnaAL15	ERF
BnaA10T0274100ZS	BnaAL15	ERF
BnaA10T0274100ZS	BnaAL15	ERF
BnaA10T0274100ZS	BnaAL15	ERF
BnaA10T0274100ZS	BnaAL15	ERF
BnaC09T0591500ZS	BnaAL30	ERF
BnaC09T0591500ZS	BnaAL30	ERF
BnaC09T0591500ZS	BnaAL30	ERF
BnaC09T0591500ZS	BnaAL30	ERF
BnaA10T0274100ZS	BnaAL15	ERF
BnaA10T0274100ZS	BnaAL15	ERF
BnaC09T0591500ZS	BnaAL30	ERF
BnaC09T0591500ZS	BnaAL30	ERF
BnaC09T0591500ZS	BnaAL30	ERF
BnaA10T0274100ZS	BnaAL15	ERF
BnaA10T0274100ZS	BnaAL15	ERF
BnaA10T0274100ZS	BnaAL15	ERF
BnaA10T0274100ZS	BnaAL15	ERF
BnaC09T0591500ZS	BnaAL30	ERF
BnaC09T0591500ZS	BnaAL30	ERF
BnaC09T0591500ZS	BnaAL30	ERF
BnaC02T0503400ZS	BnaAL18	ERF
BnaC09T0591500ZS	BnaAL30	ERF
BnaA02T0376700ZS	BnaAL03	ERF
BnaA10T0274100ZS	BnaAL15	ERF
BnaA10T0274100ZS	BnaAL15	ERF
BnaA10T0274100ZS	BnaAL15	ERF
BnaC09T0591500ZS	BnaAL30	ERF
BnaC09T0591500ZS	BnaAL30	ERF
BnaC09T0591500ZS	BnaAL30	ERF
BnaC09T0591500ZS	BnaAL30	ERF
BnaC09T0591500ZS	BnaAL30	ERF
BnaC09T0591500ZS	BnaAL30	ERF
BnaA09T0061800ZS	BnaAL11	ERF
BnaA10T0274100ZS	BnaAL15	ERF
BnaA10T0274100ZS	BnaAL15	ERF
BnaA10T0274100ZS	BnaAL15	ERF
BnaA10T0274100ZS	BnaAL15	ERF
BnaA10T0274100ZS	BnaAL15	ERF
BnaA10T0274100ZS	BnaAL15	ERF
BnaC09T0591500ZS	BnaAL30	ERF
BnaC09T0591500ZS	BnaAL30	ERF
BnaC09T0591500ZS	BnaAL30	ERF
BnaC09T0591500ZS	BnaAL30	ERF
BnaC09T0591500ZS	BnaAL30	ERF
BnaA10T0274100ZS	BnaAL15	ERF
BnaA10T0274100ZS	BnaAL15	ERF
BnaC09T0591500ZS	BnaAL30	ERF
BnaC09T0591500ZS	BnaAL30	ERF
BnaC09T0591500ZS	BnaAL30	ERF
BnaA02T0376700ZS	BnaAL03	ERF
BnaA10T0274100ZS	BnaAL15	ERF
BnaC09T0591500ZS	BnaAL30	ERF
BnaC09T0591500ZS	BnaAL30	ERF
BnaA10T0274100ZS	BnaAL15	ERF
BnaA10T0274100ZS	BnaAL15	ERF
BnaA10T0274100ZS	BnaAL15	ERF
BnaA10T0274100ZS	BnaAL15	ERF
BnaC09T0591500ZS	BnaAL30	ERF
BnaC09T0591500ZS	BnaAL30	ERF
BnaC09T0591500ZS	BnaAL30	ERF
BnaA10T0274100ZS	BnaAL15	ERF
BnaA10T0274100ZS	BnaAL15	ERF
BnaA10T0274100ZS	BnaAL15	ERF
BnaA10T0274100ZS	BnaAL15	ERF
BnaA10T0274100ZS	BnaAL15	ERF
BnaA10T0274100ZS	BnaAL15	ERF
BnaA10T0274100ZS	BnaAL15	ERF
BnaA10T0274100ZS	BnaAL15	ERF
BnaA10T0274100ZS	BnaAL15	ERF
BnaC09T0591500ZS	BnaAL30	ERF
BnaC09T0591500ZS	BnaAL30	ERF
BnaC09T0591500ZS	BnaAL30	ERF
BnaC09T0591500ZS	BnaAL30	ERF
BnaC09T0591500ZS	BnaAL30	ERF
BnaC09T0591500ZS	BnaAL30	ERF
BnaC09T0591500ZS	BnaAL30	ERF
BnaC09T0591500ZS	BnaAL30	ERF
BnaC09T0591500ZS	BnaAL30	ERF
BnaA10T0274100ZS	BnaAL15	ERF
BnaA10T0274100ZS	BnaAL15	ERF
BnaA10T0274100ZS	BnaAL15	ERF
BnaC09T0591500ZS	BnaAL30	ERF
BnaC09T0591500ZS	BnaAL30	ERF
BnaC09T0591500ZS	BnaAL30	ERF
BnaC09T0591500ZS	BnaAL30	ERF
BnaC09T0591500ZS	BnaAL30	ERF
BnaC09T0591500ZS	BnaAL30	ERF
BnaA10T0274100ZS	BnaAL15	ERF
BnaA10T0274100ZS	BnaAL15	ERF
BnaC09T0591500ZS	BnaAL30	ERF
BnaC09T0591500ZS	BnaAL30	ERF
BnaC09T0591500ZS	BnaAL30	ERF
BnaA10T0274100ZS	BnaAL15	ERF
BnaC09T0591500ZS	BnaAL30	ERF
BnaC09T0591500ZS	BnaAL30	ERF
BnaA10T0274100ZS	BnaAL15	ERF
BnaA10T0274100ZS	BnaAL15	ERF
BnaC09T0591500ZS	BnaAL30	ERF
BnaC09T0591500ZS	BnaAL30	ERF
BnaA10T0274100ZS	BnaAL15	ERF
BnaC09T0591500ZS	BnaAL30	ERF
BnaC09T0591500ZS	BnaAL30	ERF
BnaA10T0274100ZS	BnaAL15	ERF
BnaC09T0591500ZS	BnaAL30	ERF
BnaC09T0591500ZS	BnaAL30	ERF
BnaC07T0278600ZS	BnaAL23	ERF
BnaC09T0591500ZS	BnaAL30	ERF
BnaC09T0591500ZS	BnaAL30	ERF
BnaC09T0591500ZS	BnaAL30	ERF
BnaA02T0376700ZS	BnaAL03	ERF
BnaC07T0278600ZS	BnaAL23	ERF
BnaC09T0591500ZS	BnaAL30	ERF
BnaC09T0591500ZS	BnaAL30	ERF
BnaA10T0274100ZS	BnaAL15	ERF
BnaA10T0274100ZS	BnaAL15	ERF
BnaA10T0274100ZS	BnaAL15	ERF
BnaA10T0274100ZS	BnaAL15	ERF
BnaA10T0274100ZS	BnaAL15	ERF
BnaA10T0274100ZS	BnaAL15	ERF
BnaA10T0274100ZS	BnaAL15	ERF
BnaC09T0591500ZS	BnaAL30	ERF
BnaC09T0591500ZS	BnaAL30	ERF
BnaC09T0591500ZS	BnaAL30	ERF
BnaC09T0591500ZS	BnaAL30	ERF
BnaA10T0274100ZS	BnaAL15	ERF
BnaA10T0274100ZS	BnaAL15	ERF
BnaC09T0591500ZS	BnaAL30	ERF
BnaC09T0591500ZS	BnaAL30	ERF
BnaC09T0591500ZS	BnaAL30	ERF
BnaA10T0274100ZS	BnaAL15	ERF
BnaA10T0274100ZS	BnaAL15	ERF
BnaC09T0591500ZS	BnaAL30	ERF
BnaC09T0591500ZS	BnaAL30	ERF
BnaC07T0278600ZS	BnaAL23	ERF
BnaC09T0591500ZS	BnaAL30	ERF
BnaC09T0591500ZS	BnaAL30	ERF
BnaA10T0274100ZS	BnaAL15	ERF
BnaA10T0274100ZS	BnaAL15	ERF
BnaC07T0278600ZS	BnaAL23	ERF
BnaC09T0591500ZS	BnaAL30	ERF
BnaC09T0591500ZS	BnaAL30	ERF
BnaC09T0591500ZS	BnaAL30	ERF
BnaA10T0274100ZS	BnaAL15	ERF
BnaC09T0591500ZS	BnaAL30	ERF
BnaC09T0591500ZS	BnaAL30	ERF
BnaC09T0591500ZS	BnaAL30	ERF
BnaC09T0591500ZS	BnaAL30	ERF
BnaC09T0591500ZS	BnaAL30	ERF
BnaA02T0376700ZS	BnaAL03	ERF
BnaA10T0274100ZS	BnaAL15	ERF
BnaA10T0274100ZS	BnaAL15	ERF
BnaA10T0274100ZS	BnaAL15	ERF
BnaA10T0274100ZS	BnaAL15	ERF
BnaA10T0274100ZS	BnaAL15	ERF
BnaA10T0274100ZS	BnaAL15	ERF
BnaC09T0591500ZS	BnaAL30	ERF
BnaC09T0591500ZS	BnaAL30	ERF
BnaC09T0591500ZS	BnaAL30	ERF
BnaC09T0591500ZS	BnaAL30	ERF
BnaC09T0591500ZS	BnaAL30	ERF
BnaC02T0503400ZS	BnaAL18	ERF
BnaC09T0591500ZS	BnaAL30	ERF
BnaA10T0274100ZS	BnaAL15	ERF
BnaC09T0591500ZS	BnaAL30	ERF
BnaC09T0591500ZS	BnaAL30	ERF
BnaC09T0591500ZS	BnaAL30	ERF
BnaC09T0591500ZS	BnaAL30	ERF
BnaC09T0591500ZS	BnaAL30	ERF
BnaA10T0274100ZS	BnaAL15	ERF
BnaA10T0274100ZS	BnaAL15	ERF
BnaC09T0591500ZS	BnaAL30	ERF
BnaC09T0591500ZS	BnaAL30	ERF
BnaC09T0591500ZS	BnaAL30	ERF
BnaA10T0274100ZS	BnaAL15	ERF
BnaC09T0591500ZS	BnaAL30	ERF
BnaC09T0591500ZS	BnaAL30	ERF
BnaC07T0278600ZS	BnaAL23	ERF
BnaA10T0274100ZS	BnaAL15	ERF
BnaC09T0591500ZS	BnaAL30	ERF
BnaC09T0591500ZS	BnaAL30	ERF
BnaC09T0591500ZS	BnaAL30	ERF
BnaC09T0591500ZS	BnaAL30	ERF
BnaC09T0591500ZS	BnaAL30	ERF
BnaC09T0591500ZS	BnaAL30	ERF
BnaA10T0274100ZS	BnaAL15	ERF
BnaA10T0274100ZS	BnaAL15	ERF
BnaA10T0274100ZS	BnaAL15	ERF
BnaA10T0274100ZS	BnaAL15	ERF
BnaA10T0274100ZS	BnaAL15	ERF
BnaA10T0274100ZS	BnaAL15	ERF
BnaA10T0274100ZS	BnaAL15	ERF
BnaA10T0274100ZS	BnaAL15	ERF
BnaA10T0274100ZS	BnaAL15	ERF
BnaC09T0591500ZS	BnaAL30	ERF
BnaC09T0591500ZS	BnaAL30	ERF
BnaC09T0591500ZS	BnaAL30	ERF
BnaC09T0591500ZS	BnaAL30	ERF
BnaC09T0591500ZS	BnaAL30	ERF
BnaC09T0591500ZS	BnaAL30	ERF
BnaC09T0591500ZS	BnaAL30	ERF
BnaC09T0591500ZS	BnaAL30	ERF
BnaC09T0591500ZS	BnaAL30	ERF
BnaC09T0591500ZS	BnaAL30	ERF
BnaC09T0591500ZS	BnaAL30	ERF
BnaA01T0374900ZS	BnaAL01	ERF
BnaC09T0591500ZS	BnaAL30	ERF
BnaA10T0274100ZS	BnaAL15	ERF
BnaA10T0274100ZS	BnaAL15	ERF
BnaC09T0591500ZS	BnaAL30	ERF
BnaC09T0591500ZS	BnaAL30	ERF
BnaA06T0402700ZS	BnaAL09	ERF
BnaC09T0591500ZS	BnaAL30	ERF
BnaA10T0274100ZS	BnaAL15	ERF
BnaA10T0274100ZS	BnaAL15	ERF
BnaC09T0591500ZS	BnaAL30	ERF
BnaC09T0591500ZS	BnaAL30	ERF
BnaC09T0591500ZS	BnaAL30	ERF
BnaA10T0274100ZS	BnaAL15	ERF
BnaC09T0591500ZS	BnaAL30	ERF
BnaC09T0591500ZS	BnaAL30	ERF
BnaC09T0591500ZS	BnaAL30	ERF
BnaA02T0376700ZS	BnaAL03	ERF
BnaA06T0341400ZS	BnaAL08	ERF
BnaA06T0402700ZS	BnaAL09	ERF
BnaA08T0271800ZS	BnaAL10	ERF
BnaC07T0352900ZS	BnaAL24	ERF
BnaC08T0229300ZS	BnaAL25	ERF
BnaC09T0591500ZS	BnaAL30	ERF
BnaC09T0591500ZS	BnaAL30	ERF
BnaA10T0274100ZS	BnaAL15	ERF
BnaA10T0274100ZS	BnaAL15	ERF
BnaA10T0274100ZS	BnaAL15	ERF
BnaA10T0274100ZS	BnaAL15	ERF
BnaC09T0591500ZS	BnaAL30	ERF
BnaC09T0591500ZS	BnaAL30	ERF
BnaC09T0591500ZS	BnaAL30	ERF
BnaC09T0591500ZS	BnaAL30	ERF
BnaC09T0591500ZS	BnaAL30	ERF
BnaA06T0402700ZS	BnaAL09	ERF
BnaA10T0274100ZS	BnaAL15	ERF
BnaA10T0274100ZS	BnaAL15	ERF
BnaA10T0274100ZS	BnaAL15	ERF
BnaA10T0274100ZS	BnaAL15	ERF
BnaC09T0591500ZS	BnaAL30	ERF
BnaC09T0591500ZS	BnaAL30	ERF
BnaC09T0591500ZS	BnaAL30	ERF
BnaC09T0591500ZS	BnaAL30	ERF
BnaA02T0376700ZS	BnaAL03	ERF
BnaC09T0591500ZS	BnaAL30	ERF
BnaA09T0061800ZS	BnaAL11	G2-like
BnaA09T0061800ZS	BnaAL11	G2-like
BnaA09T0061800ZS	BnaAL11	G2-like
BnaA09T0061800ZS	BnaAL11	G2-like
BnaA06T0341400ZS	BnaAL08	G2-like
BnaA09T0633000ZS	BnaAL13	G2-like
BnaA09T0633000ZS	BnaAL13	G2-like
BnaA09T0061800ZS	BnaAL11	G2-like
BnaA09T0061800ZS	BnaAL11	G2-like
BnaA06T0341400ZS	BnaAL08	G2-like
BnaA09T0633000ZS	BnaAL13	G2-like
BnaA09T0633000ZS	BnaAL13	G2-like
BnaA09T0061800ZS	BnaAL11	G2-like
BnaA09T0061800ZS	BnaAL11	G2-like
BnaA02T0376700ZS	BnaAL03	G2-like
BnaC05T0117300ZS	BnaAL21	GATA
BnaC07T0278600ZS	BnaAL23	GATA
BnaA10T0274100ZS	BnaAL15	GATA
BnaC05T0117300ZS	BnaAL21	GATA
BnaC07T0278600ZS	BnaAL23	GATA
BnaA02T0376700ZS	BnaAL03	GRAS
BnaA06T0095200ZS	BnaAL06	GRAS
BnaA06T0095200ZS	BnaAL06	GRAS
BnaC05T0490000ZS	BnaAL22	GRAS
BnaC05T0490000ZS	BnaAL22	GRAS
BnaC05T0490000ZS	BnaAL22	GRAS
BnaC05T0490000ZS	BnaAL22	GRAS
BnaC07T0352900ZS	BnaAL24	GRAS
BnaC07T0352900ZS	BnaAL24	GRAS
BnaC07T0352900ZS	BnaAL24	GRAS
BnaC07T0352900ZS	BnaAL24	GRAS
BnaC07T0352900ZS	BnaAL24	GRAS
BnaC07T0352900ZS	BnaAL24	GRAS
BnaC07T0352900ZS	BnaAL24	GRAS
BnaC07T0352900ZS	BnaAL24	GRAS
BnaC07T0352900ZS	BnaAL24	GRAS
BnaC07T0352900ZS	BnaAL24	GRAS
BnaC07T0352900ZS	BnaAL24	GRAS
BnaC07T0352900ZS	BnaAL24	GRAS
BnaC07T0352900ZS	BnaAL24	GRAS
BnaC07T0352900ZS	BnaAL24	GRAS
BnaC02T0102000ZS	BnaAL17	HD-ZIP
BnaA02T0376700ZS	BnaAL03	LBD
BnaA02T0376700ZS	BnaAL03	LBD
BnaA10T0274100ZS	BnaAL15	LBD
BnaA10T0274100ZS	BnaAL15	LBD
BnaA10T0274100ZS	BnaAL15	LBD
BnaA10T0274100ZS	BnaAL15	LBD
BnaC05T0117300ZS	BnaAL21	LBD
BnaC05T0117300ZS	BnaAL21	LBD
BnaC09T0591500ZS	BnaAL30	LBD
BnaC09T0591500ZS	BnaAL30	LBD
BnaA02T0376700ZS	BnaAL03	LBD
BnaC05T0117300ZS	BnaAL21	LBD
BnaA02T0376700ZS	BnaAL03	LBD
BnaA02T0376700ZS	BnaAL03	LBD
BnaA10T0274100ZS	BnaAL15	LBD
BnaA10T0274100ZS	BnaAL15	LBD
BnaA10T0274100ZS	BnaAL15	LBD
BnaA10T0274100ZS	BnaAL15	LBD
BnaA10T0274100ZS	BnaAL15	LBD
BnaC05T0117300ZS	BnaAL21	LBD
BnaC09T0591500ZS	BnaAL30	LBD
BnaC09T0591500ZS	BnaAL30	LBD
BnaC09T0591500ZS	BnaAL30	LBD
BnaC09T0591500ZS	BnaAL30	LBD
BnaA02T0376700ZS	BnaAL03	LBD
BnaA02T0376700ZS	BnaAL03	LBD
BnaA10T0274100ZS	BnaAL15	LBD
BnaA10T0274100ZS	BnaAL15	LBD
BnaA10T0274100ZS	BnaAL15	LBD
BnaA10T0274100ZS	BnaAL15	LBD
BnaC05T0117300ZS	BnaAL21	LBD
BnaC05T0117300ZS	BnaAL21	LBD
BnaC09T0591500ZS	BnaAL30	LBD
BnaC09T0591500ZS	BnaAL30	LBD
BnaC03T0591800ZS	BnaAL20	LBD
BnaA02T0376700ZS	BnaAL03	LBD
BnaA10T0274100ZS	BnaAL15	LBD
BnaA10T0274100ZS	BnaAL15	LBD
BnaA10T0274100ZS	BnaAL15	LBD
BnaA10T0274100ZS	BnaAL15	LBD
BnaA10T0274100ZS	BnaAL15	LBD
BnaC05T0117300ZS	BnaAL21	LBD
BnaC09T0591500ZS	BnaAL30	LBD
BnaC09T0591500ZS	BnaAL30	LBD
BnaC09T0591500ZS	BnaAL30	LBD
BnaC09T0591500ZS	BnaAL30	LBD
BnaA10T0274100ZS	BnaAL15	LBD
BnaA06T0402700ZS	BnaAL09	MIKC_MADS
BnaA01T0374900ZS	BnaAL01	MIKC_MADS
BnaA01T0374900ZS	BnaAL01	MIKC_MADS
BnaA02T0085900ZS	BnaAL02	MIKC_MADS
BnaA03T0322600ZS	BnaAL04	MIKC_MADS
BnaA03T0322600ZS	BnaAL04	MIKC_MADS
BnaA03T0322600ZS	BnaAL04	MIKC_MADS
BnaA06T0095200ZS	BnaAL06	MIKC_MADS
BnaA06T0095200ZS	BnaAL06	MIKC_MADS
BnaA09T0061800ZS	BnaAL11	MIKC_MADS
BnaC01T0468100ZS	BnaAL16	MIKC_MADS
BnaC01T0468100ZS	BnaAL16	MIKC_MADS
BnaC01T0468100ZS	BnaAL16	MIKC_MADS
BnaC01T0468100ZS	BnaAL16	MIKC_MADS
BnaC01T0468100ZS	BnaAL16	MIKC_MADS
BnaC01T0468100ZS	BnaAL16	MIKC_MADS
BnaC02T0102000ZS	BnaAL17	MIKC_MADS
BnaC02T0102000ZS	BnaAL17	MIKC_MADS
BnaC02T0102000ZS	BnaAL17	MIKC_MADS
BnaC03T0386500ZS	BnaAL19	MIKC_MADS
BnaC05T0490000ZS	BnaAL22	MIKC_MADS
BnaC05T0490000ZS	BnaAL22	MIKC_MADS
BnaC05T0490000ZS	BnaAL22	MIKC_MADS
BnaC05T0490000ZS	BnaAL22	MIKC_MADS
BnaC05T0490000ZS	BnaAL22	MIKC_MADS
BnaC05T0490000ZS	BnaAL22	MIKC_MADS
BnaC05T0490000ZS	BnaAL22	MIKC_MADS
BnaC07T0352900ZS	BnaAL24	MIKC_MADS
BnaC07T0352900ZS	BnaAL24	MIKC_MADS
BnaC07T0352900ZS	BnaAL24	MIKC_MADS
BnaC07T0352900ZS	BnaAL24	MIKC_MADS
BnaC07T0352900ZS	BnaAL24	MIKC_MADS
BnaC07T0352900ZS	BnaAL24	MIKC_MADS
BnaC07T0352900ZS	BnaAL24	MIKC_MADS
BnaC07T0352900ZS	BnaAL24	MIKC_MADS
BnaC07T0352900ZS	BnaAL24	MIKC_MADS
BnaC07T0352900ZS	BnaAL24	MIKC_MADS
BnaC07T0352900ZS	BnaAL24	MIKC_MADS
BnaC07T0352900ZS	BnaAL24	MIKC_MADS
BnaC07T0352900ZS	BnaAL24	MIKC_MADS
BnaC07T0352900ZS	BnaAL24	MIKC_MADS
BnaC07T0352900ZS	BnaAL24	MIKC_MADS
BnaC07T0352900ZS	BnaAL24	MIKC_MADS
BnaC09T0591500ZS	BnaAL30	MIKC_MADS
BnaC09T0591500ZS	BnaAL30	MIKC_MADS
BnaC09T0591500ZS	BnaAL30	MIKC_MADS
BnaC09T0591500ZS	BnaAL30	MIKC_MADS
BnaC09T0591500ZS	BnaAL30	MIKC_MADS
BnaC09T0591500ZS	BnaAL30	MIKC_MADS
BnaC09T0591500ZS	BnaAL30	MIKC_MADS
BnaC09T0591500ZS	BnaAL30	MIKC_MADS
BnaC09T0591500ZS	BnaAL30	MIKC_MADS
BnaC09T0591500ZS	BnaAL30	MIKC_MADS
BnaA10T0274100ZS	BnaAL15	MIKC_MADS
BnaA01T0374900ZS	BnaAL01	MYB
BnaA10T0274100ZS	BnaAL15	MYB
BnaC02T0102000ZS	BnaAL17	MYB
BnaA10T0274100ZS	BnaAL15	MYB
BnaA10T0274100ZS	BnaAL15	MYB
BnaA10T0274100ZS	BnaAL15	MYB
BnaA10T0274100ZS	BnaAL15	MYB
BnaA10T0274100ZS	BnaAL15	MYB
BnaA10T0274100ZS	BnaAL15	MYB
BnaA10T0274100ZS	BnaAL15	MYB
BnaA01T0374900ZS	BnaAL01	MYB
BnaA10T0173300ZS	BnaAL14	MYB
BnaA01T0374900ZS	BnaAL01	MYB
BnaC09T0591500ZS	BnaAL30	MYB
BnaA01T0374900ZS	BnaAL01	MYB
BnaA09T0061800ZS	BnaAL11	MYB
BnaA09T0061800ZS	BnaAL11	MYB
BnaA01T0374900ZS	BnaAL01	MYB_related
BnaA02T0085900ZS	BnaAL02	MYB_related
BnaA01T0374900ZS	BnaAL01	MYB_related
BnaA10T0274100ZS	BnaAL15	MYB_related
BnaC09T0050300ZS	BnaAL27	MYB_related
BnaC09T0591500ZS	BnaAL30	MYB_related
BnaA06T0341400ZS	BnaAL08	NAC
BnaA01T0374900ZS	BnaAL01	NAC
BnaA05T0435600ZS	BnaAL05	NAC
BnaC03T0591800ZS	BnaAL20	Nin-like
BnaA02T0085900ZS	BnaAL02	SRS
BnaA06T0195600ZS	BnaAL07	SRS
BnaC05T0117300ZS	BnaAL21	SRS
BnaA06T0341400ZS	BnaAL08	Trihelix
BnaA06T0402700ZS	BnaAL09	Trihelix
BnaA08T0271800ZS	BnaAL10	Trihelix
BnaA10T0274100ZS	BnaAL15	Trihelix
BnaC08T0229300ZS	BnaAL25	Trihelix
BnaC08T0490600ZS	BnaAL26	Trihelix
BnaC09T0591500ZS	BnaAL30	Trihelix
BnaA09T0221800ZS	BnaAL12	Trihelix
BnaA10T0274100ZS	BnaAL15	Trihelix
BnaC07T0278600ZS	BnaAL23	Trihelix
BnaC08T0490600ZS	BnaAL26	Trihelix
BnaC09T0257800ZS	BnaAL28	Trihelix
BnaC09T0591500ZS	BnaAL30	Trihelix
BnaA02T0376700ZS	BnaAL03	Trihelix
BnaA08T0271800ZS	BnaAL10	Trihelix
BnaA10T0274100ZS	BnaAL15	Trihelix
BnaC08T0229300ZS	BnaAL25	Trihelix
BnaC08T0490600ZS	BnaAL26	Trihelix
BnaC09T0591500ZS	BnaAL30	Trihelix
BnaC09T0591500ZS	BnaAL30	WRKY
BnaC09T0591500ZS	BnaAL30	WRKY
BnaC09T0591500ZS	BnaAL30	WRKY
BnaC09T0591500ZS	BnaAL30	WRKY
BnaC09T0591500ZS	BnaAL30	WRKY
BnaC09T0591500ZS	BnaAL30	WRKY
BnaC09T0591500ZS	BnaAL30	WRKY
BnaC09T0591500ZS	BnaAL30	WRKY
BnaC09T0591500ZS	BnaAL30	WRKY
BnaC09T0591500ZS	BnaAL30	WRKY
BnaC09T0591500ZS	BnaAL30	WRKY
BnaC09T0591500ZS	BnaAL30	WRKY
BnaC09T0591500ZS	BnaAL30	WRKY
BnaC09T0591500ZS	BnaAL30	WRKY
BnaC09T0591500ZS	BnaAL30	WRKY
BnaC09T0591500ZS	BnaAL30	WRKY
BnaC09T0591500ZS	BnaAL30	WRKY
BnaA03T0322600ZS	BnaAL04	WRKY
BnaA10T0274100ZS	BnaAL15	WRKY
BnaA02T0376700ZS	BnaAL03	WRKY
