# Supplementary material for: Genome-Wide Characterization of Alfin-like Genes in Brassica napus and Functional Analyses of BnaAL02 and BnaAL28 in Response to Nitrogen and Phosphorus Deficiency
Source: Plants (Basel). 2024 Sep 5;13(17):2493. doi: 10.3390/plants13172493 (PMC11396871; doi:10.3390/plants13172493)
Supplement: Supplementary file 1 [file plants-13-02493-s001.zip › Table S5.xlsx]

## Sheet: Sheet1
Table S5. Cis-element in the promoter rigions of BnaALs
Classification	Cis-element name	Cis-elements functiom	The number of cis-elements	Group I										Group II								Group III						Group IV
				BnaAL06	BnaAL10	BnaAL12	BnaAL13	BnaAL21	BnaAL09	BnaAL23	BnaAL25	BnaAL26	BnaAL28	BnaAL16	BnaAL01	BnaAL04	BnaAL05	BnaAL15	BnaAL19	BnaAL22	BnaAL30	BnaAL07	BnaAL14	BnaAL02	BnaAL17	BnaAL20	BnaAL29	BnaAL03	BnaAL08	BnaAL11	BnaAL18	BnaAL24	BnaAL27
Basic core element	TATA-box	core promoter element around -30 of transcription start	28	8	29	63	81	40	30	57	46	24	26	13	48	32	22	36	66	79	31	56	25	35	71	21	106	53	31	48	43	14	21
Basic core element	A-box	cis-acting regulatory element	3	1	N/A	N/A	N/A	N/A	N/A	1	N/A	N/A	N/A	N/A	N/A	N/A	N/A	N/A	N/A	N/A	N/A	1	N/A	N/A	N/A	N/A	N/A	N/A	N/A	N/A	N/A	N/A	N/A
Basic core element	AT-rich element	binding site of AT-rich DNA binding protein (ATBP-1)	5	N/A	N/A	N/A	N/A	N/A	N/A	1	1	N/A	N/A	2	1	N/A	N/A	N/A	N/A	N/A	N/A	N/A	N/A	N/A	1	N/A	N/A	N/A	N/A	N/A	N/A	N/A	N/A
Basic core element	Box II -like sequence	cis-acting regulatory element	1	1	N/A	N/A	N/A	N/A	N/A	N/A	N/A	N/A	N/A	N/A	N/A	N/A	N/A	N/A	N/A	N/A	N/A	N/A	N/A	N/A	N/A	N/A	N/A	N/A	N/A	N/A	N/A	N/A	N/A
Basic core element	3-AF3 binding site	part of a conserved DNA module array (CMA3)	1	N/A	N/A	N/A	N/A	N/A	N/A	N/A	N/A	N/A	N/A	N/A	N/A	N/A	N/A	N/A	N/A	N/A	N/A	N/A	N/A	N/A	N/A	N/A	N/A	N/A	N/A	N/A	N/A	1	N/A
Biological and abiotic response element	ARE	cis-acting regulatory element essential for the anaerobic induction	18	4	2	N/A	N/A	N/A	4	3	3	N/A	2	4	5	N/A	N/A	2	N/A	N/A	1	2	N/A	6	5	5	2	N/A	1	N/A	N/A	5	1
Biological and abiotic response element	GC-motif	enhancer-like element involved in anoxic specific inducibility	1	N/A	N/A	N/A	N/A	1	N/A	N/A	N/A	N/A	N/A	N/A	N/A	N/A	N/A	N/A	N/A	N/A	N/A	N/A	N/A	N/A	N/A	N/A	N/A	N/A	N/A	N/A	N/A	N/A	N/A
Biological and abiotic response element	LTR	cis-acting element involved in low-temperature responsiveness	13	2	1	N/A	N/A	6	N/A	1	1	N/A	1	1	N/A	N/A	N/A	N/A	N/A	N/A	N/A	1	N/A	N/A	N/A	N/A	N/A	1	2	2	N/A	1	1
Biological and abiotic response element	TC-rich repeats	cis-acting element involved in defense and stress responsiveness	7	N/A	N/A	N/A	N/A	N/A	1	N/A	N/A	N/A	1	N/A	N/A	N/A	N/A	N/A	N/A	N/A	N/A	N/A	1	N/A	2	N/A	N/A	1	N/A	N/A	1	N/A	1
Biological and abiotic response element	Unnamed__1	60K protein binding site	4	N/A	N/A	N/A	N/A	N/A	1	N/A	N/A	N/A	N/A	N/A	N/A	N/A	N/A	N/A	N/A	N/A	N/A	N/A	N/A	N/A	1	N/A	N/A	N/A	N/A	1	1	N/A	N/A
Biological and abiotic response element	WUN-motif	wound-responsive element	2	N/A	N/A	N/A	N/A	N/A	N/A	N/A	N/A	N/A	N/A	N/A	N/A	N/A	N/A	N/A	N/A	N/A	N/A	N/A	N/A	N/A	N/A	N/A	N/A	1	N/A	N/A	1	N/A	N/A
Hormone response element	CGTCA-motif	cis-acting regulatory element involved in the MeJA-responsiveness	24	1	N/A	3	1	N/A	1	4	N/A	1	2	N/A	1	3	1	4	1	1	3	N/A	3	1	1	N/A	1	2	1	2	2	1	2
Hormone response element	ABRE	cis-acting element involved in the abscisic acid responsiveness	23	1	1	1	2	N/A	N/A	3	N/A	1	N/A	2	3	4	3	1	2	N/A	5	N/A	1	1	1	2	1	1	3	N/A	1	4	2
Hormone response element	AuxRR-core	cis-acting regulatory element involved in auxin responsiveness	2	N/A	N/A	N/A	N/A	N/A	N/A	N/A	N/A	N/A	N/A	N/A	N/A	N/A	N/A	N/A	N/A	N/A	N/A	N/A	N/A	N/A	N/A	1	1	N/A	N/A	N/A	N/A	N/A	N/A
Hormone response element	GARE-motif	gibberellin-responsive element	6	N/A	N/A	N/A	1	N/A	N/A	N/A	N/A	N/A	N/A	1	1	1	N/A	N/A	N/A	N/A	N/A	N/A	N/A	N/A	N/A	1	N/A	N/A	1	N/A	N/A	N/A	N/A
Hormone response element	P-box	gibberellin-responsive element	9	N/A	1	N/A	N/A	1	1	N/A	1	1	N/A	N/A	N/A	N/A	1	N/A	N/A	2	N/A	N/A	1	N/A	N/A	N/A	N/A	N/A	1	N/A	N/A	N/A	N/A
Hormone response element	TATC-box	cis-acting element involved in gibberellin-responsiveness	4	N/A	1	N/A	N/A	N/A	N/A	N/A	1	N/A	N/A	N/A	N/A	1	N/A	1	N/A	N/A	N/A	N/A	N/A	N/A	N/A	N/A	N/A	N/A	N/A	N/A	N/A	N/A	N/A
Hormone response element	TCA-element	cis-acting element involved in salicylic acid responsiveness	9	N/A	N/A	N/A	N/A	N/A	N/A	N/A	N/A	N/A	N/A	1	2	N/A	1	N/A	N/A	1	1	1	N/A	N/A	N/A	N/A	1	N/A	2	1	N/A	N/A	N/A
Hormone response element	TGACG-motif	cis-acting regulatory element involved in the MeJA-responsiveness	23	1	N/A	3	1	N/A	1	4	N/A	1	2	N/A	N/A	3	1	4	1	1	3	N/A	3	1	1	N/A	1	2	1	2	2	1	2
Hormone response element	TGA-element	auxin-responsive element	13	1	N/A	N/A	N/A	N/A	N/A	1	N/A	2	N/A	N/A	2	1	N/A	1	1	N/A	N/A	N/A	N/A	1	N/A	N/A	1	1	1	N/A	1	1	N/A
Light responsive element	G-box	cis-acting regulatory element involved in light responsiveness	21	1	1	1	3	N/A	1	3	N/A	2	N/A	2	2	4	1	1	N/A	N/A	5	N/A	1	1	1	3	1	N/A	4	N/A	N/A	6	2
Light responsive element	3-AF1 binding site	light responsive element	2	N/A	N/A	N/A	N/A	N/A	N/A	N/A	N/A	N/A	N/A	N/A	N/A	N/A	N/A	N/A	N/A	N/A	N/A	N/A	1	N/A	N/A	N/A	1	N/A	N/A	N/A	N/A	N/A	N/A
Light responsive element	AAAC-motif	light responsive element	1	N/A	N/A	N/A	N/A	N/A	N/A	N/A	N/A	N/A	N/A	N/A	N/A	N/A	N/A	N/A	N/A	N/A	N/A	N/A	N/A	N/A	N/A	N/A	N/A	N/A	N/A	N/A	N/A	1	N/A
Light responsive element	ACA-motif	part of gapA in (gapA-CMA1) involved with light responsiveness	1	N/A	N/A	N/A	N/A	N/A	N/A	N/A	N/A	N/A	N/A	N/A	N/A	N/A	N/A	N/A	N/A	N/A	N/A	N/A	N/A	N/A	1	N/A	N/A	N/A	N/A	N/A	N/A	N/A	N/A
Light responsive element	ACE	cis-acting element involved in light responsiveness	2	N/A	N/A	N/A	N/A	N/A	N/A	1	N/A	N/A	N/A	N/A	N/A	N/A	N/A	N/A	N/A	N/A	N/A	N/A	N/A	N/A	N/A	N/A	N/A	N/A	1	N/A	N/A	N/A	N/A
Light responsive element	AE-box	part of a module for light response	8	N/A	N/A	N/A	1	N/A	N/A	N/A	N/A	2	N/A	2	N/A	N/A	3	N/A	N/A	3	N/A	N/A	N/A	1	N/A	N/A	N/A	N/A	N/A	1	1	N/A	N/A
Light responsive element	AT1-motif	part of a light responsive module	3	N/A	N/A	N/A	N/A	N/A	N/A	N/A	N/A	N/A	N/A	N/A	N/A	1	N/A	N/A	N/A	N/A	N/A	N/A	N/A	1	N/A	N/A	N/A	N/A	N/A	N/A	N/A	1	N/A
Light responsive element	ATC-motif	part of a conserved DNA module involved in light responsiveness	2	N/A	1	N/A	N/A	N/A	N/A	N/A	N/A	N/A	N/A	N/A	N/A	N/A	N/A	N/A	N/A	N/A	N/A	N/A	N/A	N/A	N/A	N/A	N/A	N/A	N/A	N/A	N/A	1	N/A
Light responsive element	ATCT-motif	part of a conserved DNA module involved in light responsiveness	6	N/A	1	N/A	N/A	N/A	N/A	1	1	N/A	N/A	1	N/A	N/A	1	N/A	N/A	1	N/A	N/A	N/A	N/A	N/A	N/A	N/A	N/A	N/A	N/A	N/A	N/A	N/A
Light responsive element	Box 4	part of a conserved DNA module involved in light responsiveness	23	N/A	1	3	2	2	1	2	2	N/A	N/A	1	N/A	N/A	2	1	1	3	N/A	2	1	3	4	1	7	1	4	3	1	N/A	3
Light responsive element	Box II	part of a light responsive element	1	N/A	N/A	N/A	N/A	N/A	N/A	N/A	N/A	N/A	N/A	N/A	N/A	N/A	N/A	N/A	N/A	N/A	N/A	N/A	1	N/A	N/A	N/A	N/A	N/A	N/A	N/A	N/A	N/A	N/A
Light responsive element	chs-CMA1a	part of a light responsive element	5	N/A	N/A	N/A	N/A	1	N/A	N/A	1	N/A	N/A	N/A	N/A	N/A	N/A	N/A	3	N/A	N/A	N/A	N/A	N/A	N/A	N/A	N/A	1	N/A	N/A	1	N/A	N/A
Light responsive element	chs-CMA2a	part of a light responsive element	3	N/A	N/A	N/A	N/A	N/A	N/A	N/A	N/A	N/A	N/A	N/A	N/A	N/A	1	N/A	N/A	N/A	N/A	N/A	N/A	1	1	N/A	N/A	N/A	N/A	N/A	N/A	N/A	N/A
Light responsive element	GA-motif	part of a light responsive element	7	N/A	2	N/A	1	N/A	N/A	2	N/A	1	1	N/A	1	N/A	N/A	N/A	N/A	N/A	N/A	N/A	N/A	N/A	N/A	N/A	N/A	N/A	1	N/A	N/A	N/A	N/A
Light responsive element	Gap-box	part of a light responsive element	3	N/A	N/A	N/A	N/A	N/A	N/A	N/A	N/A	N/A	N/A	1	N/A	N/A	N/A	N/A	N/A	N/A	N/A	N/A	N/A	N/A	N/A	N/A	N/A	1	N/A	N/A	1	N/A	N/A
Light responsive element	GATA-motif	part of a light responsive element	5	1	N/A	N/A	N/A	N/A	N/A	1	N/A	N/A	N/A	N/A	1	N/A	N/A	N/A	N/A	N/A	N/A	N/A	N/A	N/A	N/A	N/A	N/A	N/A	2	N/A	2	N/A	N/A
Light responsive element	GT1-motif	light responsive element	19	N/A	1	2	N/A	2	1	2	1	2	1	N/A	N/A	N/A	N/A	1	N/A	1	N/A	2	1	1	1	3	N/A	2	2	N/A	2	1	N/A
Light responsive element	I-box	part of a light responsive element	4	N/A	N/A	N/A	N/A	N/A	N/A	N/A	N/A	1	N/A	N/A	1	N/A	N/A	N/A	N/A	N/A	N/A	N/A	1	N/A	N/A	N/A	N/A	N/A	1	N/A	N/A	N/A	N/A
Light responsive element	LAMP-element	part of a light responsive element	4	N/A	N/A	N/A	N/A	N/A	N/A	N/A	N/A	N/A	N/A	1	N/A	N/A	N/A	N/A	N/A	N/A	N/A	N/A	2	N/A	N/A	N/A	1	N/A	N/A	N/A	N/A	N/A	1
Light responsive element	Sp1	light responsive element	1	N/A	N/A	N/A	N/A	N/A	N/A	N/A	N/A	N/A	N/A	N/A	N/A	N/A	N/A	N/A	N/A	N/A	N/A	N/A	N/A	N/A	N/A	N/A	N/A	N/A	N/A	N/A	N/A	N/A	1
Light responsive element	TCCC-motif	part of a light responsive element	5	1	1	N/A	N/A	N/A	N/A	N/A	N/A	N/A	N/A	N/A	N/A	N/A	N/A	1	N/A	N/A	1	N/A	N/A	N/A	N/A	N/A	N/A	N/A	N/A	N/A	N/A	1	N/A
Light responsive element	TCT-motif	part of a light responsive element	19	1	4	1	N/A	1	N/A	N/A	1	2	1	1	1	2	2	1	3	N/A	N/A	N/A	1	N/A	1	N/A	N/A	1	N/A	N/A	1	1	1
Protein binding site	CCAAT-box	MYBHv1 binding site	7	N/A	N/A	N/A	1	1	N/A	N/A	N/A	N/A	N/A	1	N/A	N/A	N/A	N/A	N/A	N/A	N/A	N/A	1	N/A	N/A	N/A	N/A	N/A	N/A	1	N/A	1	1
Protein binding site	Box III	protein binding site	1	N/A	N/A	N/A	N/A	N/A	N/A	N/A	N/A	N/A	N/A	N/A	N/A	N/A	N/A	N/A	N/A	N/A	N/A	N/A	N/A	1	N/A	N/A	N/A	N/A	N/A	N/A	N/A	N/A	N/A
Protein binding site	CAAT-box	common cis-acting element in promoter and enhancer regions	30	10	10	13	9	7	15	5	12	8	11	19	9	12	7	4	6	10	3	14	9	7	7	3	7	14	4	11	16	13	8
Protein binding site	HD-Zip 3	protein binding site	2	N/A	N/A	N/A	N/A	N/A	N/A	N/A	N/A	N/A	N/A	N/A	1	N/A	N/A	N/A	N/A	N/A	N/A	N/A	N/A	N/A	2	N/A	N/A	N/A	N/A	N/A	N/A	N/A	N/A
Protein binding site	L-box	part of a light responsive element	1	N/A	N/A	N/A	1	N/A	N/A	N/A	N/A	N/A	N/A	N/A	N/A	N/A	N/A	N/A	N/A	N/A	N/A	N/A	N/A	N/A	N/A	N/A	N/A	N/A	N/A	N/A	N/A	N/A	N/A
Protein binding site	MBS	MYB binding site involved in drought-inducibility	11	N/A	2	N/A	N/A	N/A	N/A	N/A	2	N/A	1	N/A	1	1	N/A	N/A	N/A	N/A	N/A	N/A	1	1	N/A	1	N/A	2	N/A	N/A	1	N/A	1
Protein binding site	MBSI	MYB binding site involved in flavonoid biosynthetic genes regulation	1	N/A	N/A	N/A	N/A	N/A	N/A	N/A	N/A	N/A	N/A	N/A	N/A	N/A	N/A	N/A	N/A	N/A	N/A	N/A	N/A	N/A	N/A	N/A	N/A	1	N/A	N/A	N/A	N/A	N/A
Protein binding site	MRE	MYB binding site involved in light responsiveness	6	N/A	N/A	N/A	N/A	N/A	1	N/A	N/A	N/A	N/A	N/A	N/A	N/A	2	N/A	N/A	2	N/A	N/A	1	N/A	N/A	1	N/A	N/A	N/A	2	N/A	N/A	N/A
Special response element	circadian	cis-acting regulatory element involved in circadian control	2	N/A	N/A	N/A	N/A	N/A	N/A	N/A	N/A	N/A	N/A	N/A	N/A	N/A	1	N/A	N/A	N/A	N/A	N/A	N/A	N/A	1	N/A	N/A	N/A	N/A	N/A	N/A	N/A	N/A
Special response element	O2-site	cis-acting regulatory element involved in zein metabolism regulation	9	N/A	1	N/A	N/A	N/A	N/A	N/A	N/A	N/A	N/A	N/A	N/A	N/A	N/A	N/A	1	N/A	N/A	1	1	1	1	2	N/A	N/A	1	N/A	N/A	1	N/A
Tissue-specific expression element	CAT-box	cis-acting regulatory element related to meristem expression	5	N/A	N/A	N/A	1	N/A	N/A	N/A	N/A	N/A	N/A	N/A	N/A	N/A	N/A	N/A	2	N/A	N/A	N/A	1	1	N/A	N/A	N/A	N/A	N/A	1	N/A	N/A	N/A
Tissue-specific expression element	GCN4_motif	cis-regulatory element involved in endosperm expression	4	1	N/A	N/A	N/A	N/A	1	N/A	N/A	N/A	N/A	N/A	N/A	N/A	N/A	N/A	N/A	N/A	N/A	N/A	1	N/A	N/A	1	N/A	N/A	N/A	N/A	N/A	N/A	N/A
Tissue-specific expression element	RY-element	cis-acting regulatory element involved in seed-specific regulation	1	N/A	1	N/A	N/A	N/A	N/A	N/A	N/A	N/A	N/A	N/A	N/A	N/A	N/A	N/A	N/A	N/A	N/A	N/A	N/A	N/A	N/A	N/A	N/A	N/A	N/A	N/A	N/A	N/A	N/A
