# Supplementary material for: Genome-Wide Characterization of Alfin-like Genes in Brassica napus and Functional Analyses of BnaAL02 and BnaAL28 in Response to Nitrogen and Phosphorus Deficiency
Source: Plants (Basel). 2024 Sep 5;13(17):2493. doi: 10.3390/plants13172493 (PMC11396871; doi:10.3390/plants13172493)
Supplement: Supplementary file 1 [file plants-13-02493-s001.zip › Table S6.xlsx]

## Sheet: Sheet1
Table S6. Homology and expression correlation analysis of 19 duplicated BnaALs genes pairs
Duplicated gene pairs	Protein sequence			CDS sequence	Promoter sequence	Pearson correlation coefficient of expression profiles
	DUF3594 domain	PHD domain	Full-length	Full-length	1500bp
	identity	identity	identity	identity	identity
BnaAL07/20	100	100	98	97.4	51.2	0.97
BnaAL08/24	99.2	100	99.6	98	54.3	0.95
BnaAL14/29	96.1	98	93.9	93.6	56.1	0.94
BnaAL02/17	99.2	100	98.8	97.6	60.2	0.94
BnaAL03/18	98.4	95.9	92.9	94.9	89.5	0.92
BnaAL11/27	99.2	100	99.2	98.1	58.7	0.89
BnaAL05/22	93.7	100	93.3	92.5	56	0.87
BnaAL10/25	100	97.8	99.2	97.9	61.2	0.86
BnaAL15/30	94.5	91.8	92.5	95.6	84.7	0.8
BnaAL01/16	99.2	100	99.6	98.5	53.9	0.75
BnaAL12/28	100	100	100	98.8	62.9	0.75
BnaAL04/19	98.4	100	90	87.4	47.3	0.57
BnaAL13/26	100	100	97.5	96.9	49.9	0.44
BnaAL06/21	74.4	100	81.7	82.1	43.3	no expression value
BnaAL09/23	93	93.8	94.7	95.8	48.7	no expression value
Average value	96.4	98.5	95.4	95	58.5
