# Supplementary material for: Genome-Wide Characterization of Alfin-like Genes in Brassica napus and Functional Analyses of BnaAL02 and BnaAL28 in Response to Nitrogen and Phosphorus Deficiency
Source: Plants (Basel). 2024 Sep 5;13(17):2493. doi: 10.3390/plants13172493 (PMC11396871; doi:10.3390/plants13172493)
Supplement: Supplementary file 1 [file plants-13-02493-s001.zip › Table S7.xlsx]

## Sheet: Table S7
Table S7. List of the normal, -Pi and -N Hoagland’s component used in this study.
Normal hoagland's medium
component	concentration
KCL	1.25mM
Ca(NO3)2	2 mM
MgSO4	0.75 mM
KH2PO4	0.5 mM
H3BO3	50 µM
MnCl2	10 µM
ZnSO4	2 µM
CuSO4	1.5 µM
NH4 Mo7O24	0.075 µM
Fe-EDTA	74 µM
-Pi hoagland's medium
component	concentration
KCL	1.25mM
Ca(NO3)2	2 mM
MgSO4	0.75 mM
KH2PO4	10 μM
H3BO3	50 µM
MnCl2	10 µM
ZnSO4	2 µM
CuSO4	1.5 µM
NH4 Mo7O24	0.075 µM
Fe-EDTA	74 µM
-N hoagland's medium
component	concentration
KCL	1.25mM
Ca(NO3)2	20 μM
MgSO4	0.75 mM
KH2PO4	10 μM
H3BO3	50 µM
MnCl2	10 µM
ZnSO4	2 µM
CuSO4	1.5 µM
NH4 Mo7O24	0.075 µM
Fe-EDTA	74 µM
