# Supplementary material for: Genome-Wide Characterization of Alfin-like Genes in Brassica napus and Functional Analyses of BnaAL02 and BnaAL28 in Response to Nitrogen and Phosphorus Deficiency
Source: Plants (Basel). 2024 Sep 5;13(17):2493. doi: 10.3390/plants13172493 (PMC11396871; doi:10.3390/plants13172493)
Supplement: Supplementary file 1 [file plants-13-02493-s001.zip › Table S8.xlsx]

## Sheet: Table S8
Table S8. List of primers used for the real-time PCR analysis.
Genome ID	Name	Forward primer (5’-3’)	Reverse primer (5’-3’)	Application
BnaA02T0085900ZS	BnaAL02	GAGGAACAGCCTTCTTCAGTTAAT	GCAGCATATCCAGAAATCAGAA	RT-qPCR
BnaC09T0257800ZS	BnaAL28	TGGTCTTATCAAGGCTCTCACC	GAAATTGATGCCTAAAGCAGGT
